# Supplementary material for: A proteomic network approach resolves stage-specific molecular phenotypes in chronic traumatic encephalopathy
Source: Mol Neurodegener. 2021 Jun 25;16:40. doi: 10.1186/s13024-021-00462-3 (PMC8235576; doi:10.1186/s13024-021-00462-3)
Supplement: Supplementary file 2 — Additional file 2. Table S1. Demographics and traits: Cases are grouped according to diagnosis. Case number is either Emory (letter followed by numbers) or Boston University (4-digit number). Age, Sex, PMI (postmortem interval), and brain region are shown for each case. Batch indicates the TMT batch numbers (1–10). Channel within batch is listed in 2 columns, both as a single number and as a 3-digit number with letter. Platform designates which mass spectrometer was utilized, either the Fusion 1 or Lumos. Demographic summary chart is also included. Table S2. ANOVA output for CTE/FTLD-MAPT dataset: ANOVA data for 6713 proteins without missing values across 10 batches. All combinations are shown between control and neurodegenerative diseases including p-values and differential expression. Corresponding data from the AD TMT dataset for each of the proteins is also included in columns BK and BJ. Table S3. Significantly enriched proteins identified in AD, CTE 4 and FTLD-MAPT and Gene Ontology for Biological Process, Molecular Function and Cellular Component. Table S4. kME Values for proteins within each module following WGCNA of the CTE/FTLD-MAPT TMT dataset. Table S5. Raw abundance data from CTE/FTLD-MAPT TMT Proteome. Table S6. WGCNA module number, color and size. [file 13024_2021_462_MOESM2_ESM.xlsx]

## Sheet: Table S1
Table S1: Demographics and Traits.											Demographic summary
Diagnosis	Case Number	Age	Sex	PMI (hr)	Region	Batch	Channel Within Batch (number)	Channel within batch	Platform		Diagnosis	Number Samples	Average Age	Median Age	Sex (m,f)	PMI
Control	E10-142	94	m	5.5	frontal	b3	9	130C	Fusion1		Control	22	67.0909	66	11, 11	7
Control	E06-114	53	m	6.5	temporal	b4	5	128C	Fusion1		CTE1	6	39	28.5	6, 0	56
Control	OS03-390	74	f	7	temporal	b5	3	127C	Fusion1		CTE2	11	58.5455	60	11, 0	45.2273
Control	A87-50	66	m	10	temporal	b5	6	129N	Fusion1		CTE3	11	61.2727	69	11, 0	29.5
Control	E06-45	46	f	6.5	temporal	b7	6	129N	Fusion1		CTE4	15	73.8667	75	15, 0	34.8333
Control	E06-41	57	m	10	frontal	b7	9	130C	Fusion1		FTDP	12	65.8333	64.5	4, 8	16.8333
Control	E08-101	78	f	11.5	frontal	b9	3	127C	Fusion1		CBD	2	78	78	2, 0	16
Control	E05-130	52	f	3	frontal	b9	7	129C	Fusion1		PSP	7	75.7143	82	3, 4	23.1429
Control	A87-50	66	m	10	frontal	b9	9	130C	Fusion1
Control	OS02-35	75	f	6	frontal	s10	7	129C	Lumos
Control	OS03-299	69	m	6	temporal	s10	9	130C	Lumos
Control	OS03-390	74	f	7	frontal	s1	4	128N	Lumos
Control	E05-74	59	m	6	frontal	s1	9	130C	Lumos
Control	E05-130	52	f	3	temporal	s1	10	131N	Lumos
Control	OS03-394	87	f	5	temporal	s2	5	128C	Lumos
Control	E10-142	94	m	5.5	temporal	s2	6	129N	Lumos
Control	E06-114	53	m	6.5	frontal	s2	8	130N	Lumos
Control	E05-74	59	m	6	temporal	s6	7	129C	Lumos
Control	E06-45	46	f	6.5	frontal	s6	8	130N	Lumos
Control	E08-101	78	f	11.5	temporal	s6	10	131N	Lumos
Control	E06-41	57	m	10	temporal	s8	4	128N	Lumos
Control	OS03-394	87	f	5	frontal	s8	5	128C	Lumos
CTE1	7100	30	m	24	frontal	b3	8	130N	Fusion1
CTE1	9782	27	m	96	frontal	b4	8	130N	Fusion1
CTE1	9782	27	m	96	temporal	b5	9	130C	Fusion1
CTE1	7243	70	m	48	frontal	s2	7	129C	Lumos
CTE1	6285	60	m	24	frontal	s6	4	128N	Lumos
CTE1	6202	20	m	48	frontal	s8	7	129C	Lumos
CTE2	9270	38	m	96	temporal	b3	2	127N	Fusion1
CTE2	9985	70	m	5.5	frontal	b3	3	127C	Fusion1
CTE2	8419	80	m	48	frontal	b3	10	131N	Fusion1
CTE2	9600	62	m	48	frontal	b5	4	128N	Fusion1
CTE2	7738	52	m	0	temporal	b5	7	129C	Fusion1
CTE2	9463	70	m	48	frontal	b7	10	131N	Fusion1
CTE2	8278	60	m	36	frontal	s1	2	127N	Lumos
CTE2	7738	52	m	0	frontal	s1	8	130N	Lumos
CTE2	9600	62	m	48	temporal	s6	3	127C	Lumos
CTE2	7155	60	m	72	frontal	s6	5	128C	Lumos
CTE2	9270	38	m	96	frontal	s8	3	127C	Lumos
CTE3	8961	70	m	37	frontal	b4	7	129C	Fusion1
CTE3	8473	56	m	0	temporal	b5	2	127N	Fusion1
CTE3	8712	40	m	72	frontal	b5	8	130N	Fusion1
CTE3	6605	69	m	24	temporal	b7	3	127C	Fusion1
CTE3	7865	40	m	47.5	frontal	b7	5	128C	Fusion1
CTE3	6605	69	m	24	frontal	b9	4	128N	Fusion1
CTE3	6093	60	m	72	frontal	b9	5	128C	Fusion1
CTE3	9580	72	m	0	frontal	s1	6	129N	Lumos
CTE3	9580t	72	m	0	temporal	s1	7	129C	Lumos
CTE3	9779	70	m	48	frontal	s6	6	129N	Lumos
CTE3	8473	56	m	0	frontal	s8	9	130C	Lumos
CTE4	9262	75	m	72	frontal	b3	4	128N	Fusion1
CTE4	8647	60	m	48	frontal	b3	6	129N	Fusion1
CTE4	14-104	73	m	11	frontal	b4	2	127N	Fusion1
CTE4	9195	70	m	72	frontal	b5	10	131N	Fusion1
CTE4	6943	80	m	57.5	frontal	b7	4	128N	Fusion1
CTE4	8965	79	m	0	frontal	b7	8	130N	Fusion1
CTE4	7748	82	m	48	temporal	b9	2	127N	Fusion1
CTE4	8965	79	m	0	temporal	b9	6	129N	Fusion1
CTE4	7222	60	m	29	frontal	s10	5	128C	Lumos
CTE4	13-76	80	m	12	temporal	s10	6	129N	Lumos
CTE4	9262	75	m	72	temporal	s1	3	127C	Lumos
CTE4	8997	60	m	30	frontal	s2	4	128N	Lumos
CTE4	14-104	73	m	11	temporal	s2	9	130C	Lumos
CTE4	7748	82	m	48	frontal	s8	6	129N	Lumos
CTE4	13-76	80	m	12	frontal	s8	10	131N	Lumos
FTDP	17-17*	70	f	24	temporal	b3	5	128C	Fusion1
FTDP	E08-24	64	m	7	frontal	b4	6	129N	Fusion1
FTDP	OS98-06	63	m	5	frontal	b9	8	130N	Fusion1
FTDP	OS-150716	65	f	15	temporal	b9	10	131N	Fusion1
FTDP	17-17*	70	f	24	frontal	s10	8	130N	Lumos
FTDP	E08-133	60	f	18	frontal	s10	10	131N	Lumos
FTDP	E13-113	83	m	10	temporal	s1	5	128C	Lumos
FTDP	OS-150716	65	f	15	frontal	s2	2	127N	Lumos
FTDP	E15-66	56	f	34.5	temporal	s2	3	127C	Lumos
FTDP	E13-113	83	m	10	frontal	s6	2	127N	Lumos
FTDP	E15-66	56	f	34.5	frontal	s6	9	130C	Lumos
FTDP	OS95-38	55	f	5	frontal	s8	2	127N	Lumos
CBD	OS02-284	65	m	8	frontal	b4	4	128N	Fusion1
CBD	E07-143	91	m	24	frontal	s2	10	131N	Lumos
PSP	OS03-113	83	m	23	temporal	b4	3	127C	Fusion1
PSP	E04-79	60	m	63	frontal	b4	9	130C	Fusion1
PSP	E09-157	70	f	15	frontal	b4	10	131N	Fusion1
PSP	OS00-33	82	f	11.5	frontal	b5	5	128C	Fusion1
PSP	E09-157	70	f	15	temporal	b7	2	127N	Fusion1
PSP	OS00-33	82	f	11.5	temporal	b7	7	129C	Fusion1
PSP	OS03-113	83	m	23	frontal	s8	8	130N	Lumos
GIS	GIS	NA	NA	NA	NA	b3	1	126	Fusion1
GIS	GIS	NA	NA	NA	NA	b3	11	131C	Fusion1
GIS	GIS	NA	NA	NA	NA	b4	1	126	Fusion1
GIS	GIS	NA	NA	NA	NA	b4	11	131C	Fusion1
GIS	GIS	NA	NA	NA	NA	b5	1	126	Fusion1
GIS	GIS	NA	NA	NA	NA	b5	11	131C	Fusion1
GIS	GIS	NA	NA	NA	NA	b7	1	126	Fusion1
GIS	GIS	NA	NA	NA	NA	b7	11	131C	Fusion1
GIS	GIS	NA	NA	NA	NA	b9	1	126	Fusion1
GIS	GIS	NA	NA	NA	NA	b9	11	131C	Fusion1
GIS	GIS	NA	NA	NA	NA	s10	1	126	Lumos
GIS	GIS	NA	NA	NA	NA	s10	11	131C	Lumos
GIS	GIS	NA	NA	NA	NA	s1	1	126	Lumos
GIS	GIS	NA	NA	NA	NA	s1	11	131C	Lumos
GIS	GIS	NA	NA	NA	NA	s2	1	126	Lumos
GIS	GIS	NA	NA	NA	NA	s2	11	131C	Lumos
GIS	GIS	NA	NA	NA	NA	s6	1	126	Lumos
GIS	GIS	NA	NA	NA	NA	s6	11	131C	Lumos
GIS	GIS	NA	NA	NA	NA	s8	1	126	Lumos
GIS	GIS	NA	NA	NA	NA	s8	11	131C	Lumos
*Following data analysis and manuscript preparation, FTDP case 17-17 demographics were updated to age 65 and PMI 12 rather than age 70 and PMI 24 as listed.

## Sheet: Table S2
Table S2: ANOVA output for CTE/FTD-MAPT dataset. Differential expression and pvalue for AD versus control from the AD TMT proteome is presented in Columns BK and BJ.
				ANOVA p-values																												Differential expression (log2)
Gene	Protein ID	F-Value	Pr(>F)	Control-CBD	CTE1-CBD	CTE2-CBD	CTE3-CBD	CTE4-CBD	FTDP-CBD	PSP-CBD	CTE1-Control	CTE2-Control	CTE3-Control	CTE4-Control	FTDP-Control	PSP-Control	CTE2-CTE1	CTE3-CTE1	CTE4-CTE1	FTDP-CTE1	PSP-CTE1	CTE3-CTE2	CTE4-CTE2	FTDP-CTE2	PSP-CTE2	CTE4-CTE3	FTDP-CTE3	PSP-CTE3	FTDP-CTE4	PSP-CTE4	PSP-FTDP	diff Control-CBD	diff CTE1-CBD	diff CTE2-CBD	diff CTE3-CBD	diff CTE4-CBD	diff FTDP-CBD	diff PSP-CBD	diff CTE1-Control	diff CTE2-Control	diff CTE3-Control	diff CTE4-Control	diff FTDP-Control	diff PSP-Control	diff CTE2-CTE1	diff CTE3-CTE1	diff CTE4-CTE1	diff FTDP-CTE1	diff PSP-CTE1
LZTFL1	Q9NQ48	8.0099	3.07185e-07	0.225619	0.958868	0.999543	0.785605	0.999702	1	0.9996	0.586452	0.0080105	0.660583	1.56124e-07	0.000175244	0.0327047	0.983072	0.999567	0.23028	0.700393	0.989268	0.630777	0.574095	0.98229	1	0.00502259	0.127706	0.747046	0.989046	0.698651	0.989109	0.196344	0.0976259	0.0431666	0.127438	-0.0393223	-0.00165007	0.0437804	-0.0987177	-0.153177	-0.0689055	-0.235666	-0.197994	-0.152563	-0.0544592	0.0298121	-0.136948	-0.0992759	-0.0538455
FAM49A	Q9H0Q0	6.36825	6.95435e-06	0.147288	0.510218	0.986642	0.73692	1	0.952932	0.766447	0.997819	0.0232698	0.502922	9.55976e-07	0.0799727	0.718985	0.651634	0.995288	0.0284934	0.836887	0.997719	0.902571	0.589394	0.999931	0.939482	0.0293291	0.986658	1	0.320851	0.0865624	0.992	0.217136	0.181396	0.0754718	0.13721	-0.00770561	0.0946476	0.138686	-0.0357399	-0.141664	-0.0799253	-0.224841	-0.122488	-0.0784497	-0.105924	-0.0441854	-0.189101	-0.0867481	-0.0427098
CAPG	P40121	7.61177	6.418e-07	0.969016	0.999999	0.999901	0.999999	0.710447	0.563181	0.999951	0.58201	0.101482	0.225455	1.43395e-06	3.18148e-06	0.238079	0.999992	1	0.417334	0.268668	0.999998	0.999932	0.314258	0.187672	1	0.115787	0.0665959	0.999986	0.999545	0.433006	0.273535	-0.207223	0.0442843	0.0871733	0.0406744	0.343063	0.400788	0.0813519	0.251507	0.294396	0.247897	0.550286	0.608011	0.288575	0.042889	-0.00360988	0.298779	0.356504	0.0370676
LAMA1	P25391	9.39269	2.61179e-08	0.99962	0.999629	0.705421	0.999998	0.387098	0.168816	0.999967	0.749773	0.000903756	0.812957	1.65588e-06	4.7752e-07	0.801281	0.749243	0.999808	0.28687	0.0815756	0.999998	0.185805	0.991867	0.733415	0.451302	0.0105437	0.00162242	0.999999	0.977592	0.078788	0.015453	-0.0807565	0.0913043	0.282402	0.0380023	0.35483	0.441013	0.0611686	0.172061	0.363159	0.118759	0.435586	0.521769	0.141925	0.191098	-0.053302	0.263526	0.349709	-0.0301357
TBC1D2B	Q9UPU7	8.12463	2.48989e-07	0.999416	0.999073	0.701411	0.968303	0.445524	0.512072	0.972967	1	0.000682118	0.0362084	2.9244e-06	7.62613e-05	0.11741	0.0348689	0.276047	0.00422133	0.0105778	0.368185	0.940105	0.998367	0.999642	0.971755	0.538776	0.70549	1	1	0.720963	0.825605	-0.0664678	-0.0809865	0.218637	0.133227	0.261779	0.256077	0.135	-0.0145188	0.285104	0.199695	0.328247	0.322545	0.201468	0.299623	0.214214	0.342766	0.337063	0.215987
CAMK1	Q14012	5.60225	3.21117e-05	0.905694	1	0.999746	0.999998	0.88542	0.999995	0.997835	0.656511	0.0200907	0.0598896	3.41767e-06	0.0656558	0.979128	0.992189	0.999742	0.43487	0.999581	0.994238	0.999869	0.776711	0.999955	0.615003	0.445435	1	0.82634	0.520626	0.0276982	0.815988	0.0984044	0.00802605	-0.0383444	-0.0187466	-0.10474	-0.0212218	0.055173	-0.0903784	-0.136749	-0.117151	-0.203144	-0.119626	-0.0432315	-0.0463705	-0.0267726	-0.112766	-0.0292478	0.0471469
IQGAP1	P46940	5.49795	3.96917e-05	0.913987	0.942959	1	0.999448	0.895433	1	0.992404	1	0.269228	0.855191	5.40609e-06	0.187412	0.998152	0.675721	0.968694	0.00762511	0.591193	0.999361	0.986583	0.231707	1	0.909087	0.0171868	0.965563	0.999683	0.317499	0.0147262	0.851447	-0.208458	-0.217887	-0.00493774	-0.09244	0.221762	0.0109776	-0.145896	-0.00942952	0.20352	0.116018	0.43022	0.219435	0.0625614	0.212949	0.125447	0.439649	0.228865	0.0719909
FBLN1	B1AHL2	6.89224	2.50958e-06	0.99903	0.997702	0.999588	0.992902	0.534439	0.958366	0.999997	0.999996	0.383464	0.999619	6.92009e-06	0.0269372	0.999483	0.667282	1	0.00507073	0.193348	0.99871	0.307618	0.173516	0.9736	0.92814	4.41272e-05	0.0287971	0.989375	0.802275	0.0121354	0.418978	-0.131754	-0.171064	0.121437	-0.188552	0.448491	0.258913	-0.0616928	-0.03931	0.25319	-0.0567982	0.580245	0.390667	0.0700608	0.2925	-0.0174882	0.619555	0.429977	0.109371
S100A11	P31949	5.68132	2.73618e-05	0.840317	0.979883	0.999887	1	0.963151	0.999547	1	0.999476	0.0111732	0.110102	9.87635e-06	0.00597938	0.410811	0.461309	0.84426	0.0549918	0.375827	0.950389	0.992361	0.940977	1	0.981109	0.438889	0.976387	0.999998	0.976697	0.460139	0.956725	-0.39493	-0.297513	0.121465	-0.0102448	0.298604	0.149603	-0.0518503	0.0974168	0.516395	0.384685	0.693535	0.544533	0.34308	0.418978	0.287268	0.596118	0.447116	0.245663
MAPKAPK2	P49137	7.66444	5.81772e-07	0.999589	0.947098	0.666251	0.849681	0.0759264	0.040564	0.994526	0.939526	0.189464	0.531232	1.0016e-05	1.12303e-05	0.999328	0.996202	0.999997	0.223957	0.113737	0.999053	0.998905	0.385975	0.197271	0.813541	0.0928101	0.0418405	0.976075	0.998585	0.0157759	0.00710764	0.0604803	0.153242	0.216759	0.175107	0.359346	0.399844	0.0986568	0.0927619	0.156279	0.114627	0.298866	0.339363	0.0381765	0.063517	0.0218649	0.206104	0.246602	-0.0545853
ATP6V1F	Q16864-2	5.36561	5.20006e-05	0.996978	1	0.993964	0.999998	0.642556	0.999989	0.993821	0.988919	0.0808514	0.563023	1.11086e-05	0.517677	0.999995	0.912188	0.999631	0.124472	0.999008	0.983771	0.979087	0.626731	0.991143	0.219624	0.0879122	1	0.709228	0.139845	0.00140042	0.666289	0.0590529	0.0101426	-0.0693916	-0.0210592	-0.154095	-0.0267023	0.0721024	-0.0489103	-0.128445	-0.0801121	-0.213148	-0.0857552	0.0130495	-0.0795342	-0.0312017	-0.164238	-0.0368449	0.0619599
KIF3A	E9PES4	5.56582	3.45759e-05	0.314611	0.780833	0.997034	0.995447	0.999999	0.999943	0.835552	0.992755	0.061438	0.0600206	1.12132e-05	0.00997898	0.920165	0.862057	0.879593	0.109733	0.606318	0.999998	1	0.693596	0.99939	0.911031	0.60675	0.998344	0.925704	0.955128	0.0954855	0.656349	0.171401	0.131378	0.0543533	0.0577846	-0.0157927	0.0298201	0.117397	-0.0400232	-0.117048	-0.113617	-0.187194	-0.141581	-0.0540046	-0.0770248	-0.0735935	-0.147171	-0.101558	-0.0139813
FOLR2	P14207	8.25742	1.95509e-07	0.92474	0.999994	0.959067	0.99833	0.925488	0.489278	1	0.316929	0.000472508	0.00750999	1.63837e-05	2.63751e-07	0.264089	0.953232	0.999747	0.88704	0.252954	1	0.992309	1	0.753333	0.841568	0.959005	0.23996	0.995897	0.774215	0.684147	0.0930403	-0.303195	0.0777832	0.28299	0.163907	0.308972	0.523877	0.0450027	0.380978	0.586185	0.467102	0.612167	0.827072	0.348198	0.205207	0.0861235	0.231188	0.446093	-0.0327804
PPP1R7	Q15435	7.32827	1.0929e-06	0.596351	0.717887	0.999714	0.862584	0.999167	0.99857	0.677237	1	0.17422	0.992651	2.30007e-05	0.000179254	1	0.59415	0.998888	0.0170639	0.0234032	1	0.761344	0.518001	0.556191	0.465862	0.00794207	0.0159781	0.998011	1	0.00435368	0.00771605	0.0889473	0.0906514	0.024448	0.0697106	-0.0279505	-0.0312719	0.0902651	0.00170411	-0.0644992	-0.0192366	-0.116898	-0.120219	0.0013178	-0.0662033	-0.0209407	-0.118602	-0.121923	-0.000386309
FBLN1	P23142	6.4312	6.14567e-06	0.999601	0.99859	0.998769	0.99439	0.575474	0.950464	0.999999	0.999992	0.355813	0.998945	2.32626e-05	0.0327029	0.999805	0.630186	1	0.00869485	0.202702	0.999074	0.251272	0.303474	0.985335	0.894741	8.6832e-05	0.0278874	0.989383	0.887167	0.0191243	0.412648	-0.11374	-0.156676	0.142015	-0.179366	0.429373	0.264594	-0.0539454	-0.0429356	0.255756	-0.0656252	0.543114	0.378334	0.059795	0.298691	-0.0226896	0.586049	0.42127	0.102731
AHNAK	Q09666	9.00614	5.12776e-08	0.728311	0.915661	0.999996	1	0.99537	0.645228	0.992072	0.999977	0.00923966	0.0705997	2.8709e-05	6.34364e-08	0.901001	0.328845	0.670935	0.0528846	0.000897209	0.997556	0.996633	0.986662	0.166623	0.675935	0.697122	0.0241152	0.951736	0.500983	0.159057	0.00258811	-0.392763	-0.339442	0.0642868	-0.0360403	0.18195	0.445701	-0.21168	0.0533203	0.45705	0.356722	0.574713	0.838463	0.181082	0.403729	0.303402	0.521393	0.785143	0.127762
USP43	Q70EL4	5.09511	9.06999e-05	0.159745	0.389195	0.939075	0.778665	0.999996	0.935007	0.464906	0.999993	0.125184	0.453985	3.28912e-05	0.134129	0.996197	0.720645	0.94575	0.0492591	0.733559	0.99999	0.997816	0.660097	1	0.814769	0.20519	0.99832	0.983622	0.641533	0.0460922	0.826739	0.307193	0.285345	0.142753	0.188169	0.0303101	0.144586	0.258179	-0.0218486	-0.16444	-0.119024	-0.276883	-0.162608	-0.0490145	-0.142591	-0.0971756	-0.255035	-0.140759	-0.0271659
KLHL26	Q53HC5	4.83834	0.000154568	0.516886	0.996781	0.81164	0.968662	0.999906	0.964392	0.576096	0.66205	0.994246	0.634468	3.34236e-05	0.713665	1	0.967371	0.999941	0.66989	0.999884	0.77203	0.990902	0.0136673	0.994876	0.996681	0.12026	1	0.823208	0.124521	0.00423613	0.860515	0.205563	0.0833296	0.164121	0.112552	-0.0437018	0.11611	0.213444	-0.122233	-0.0414422	-0.0930108	-0.249265	-0.0894533	0.00788053	0.0807912	0.0292226	-0.127031	0.0327801	0.130114
PJA2	O43164	5.40779	4.77048e-05	1	0.890641	0.923384	1	0.401531	0.933759	0.789391	0.208207	0.0960277	0.999632	3.47788e-05	0.113734	0.0447703	0.999992	0.518634	0.975138	0.999977	0.999999	0.45	0.733764	1	0.99913	0.00431057	0.490463	0.23694	0.69243	0.990399	0.99842	0.0317344	-0.252956	-0.217434	-0.0103932	-0.370059	-0.211175	-0.282018	-0.284691	-0.249168	-0.0421276	-0.401793	-0.242909	-0.313752	0.0355223	0.242563	-0.117103	0.0417814	-0.0290617
TGFBI	Q15582	5.04512	0.00010058	0.470624	0.985182	1	0.975856	0.999979	0.998858	0.941759	0.803205	0.00260041	0.474567	3.74069e-05	0.1292	0.889508	0.818549	1	0.532778	0.999424	0.999989	0.589097	0.999761	0.943049	0.495419	0.204385	0.997491	0.999961	0.668983	0.187309	0.980279	-0.829839	-0.41804	0.0301382	-0.418421	0.136241	-0.255433	-0.514227	0.411799	0.859977	0.411418	0.96608	0.574405	0.315612	0.448178	-0.000381625	0.554281	0.162606	-0.0961874
MAPK11	Q15759	5.39901	4.85676e-05	0.132983	0.157852	0.850908	0.463876	0.999951	0.858631	0.967073	0.999892	0.250334	0.931234	4.44329e-05	0.234323	0.133583	0.460456	0.9318	0.00818774	0.445056	0.279542	0.956946	0.496538	1	0.999489	0.0354719	0.950329	0.794009	0.517817	0.927104	0.999637	0.231034	0.254686	0.125679	0.180587	0.0321235	0.124167	0.095854	0.0236526	-0.105354	-0.0504464	-0.19891	-0.106867	-0.13518	-0.129007	-0.074099	-0.222563	-0.13052	-0.158832
CD99	P14209	4.7608	0.000181735	0.870364	0.992996	1	0.999987	0.980002	0.999999	0.997688	0.996962	0.116298	0.0241891	4.78569e-05	0.0552001	0.955455	0.897188	0.709918	0.148978	0.801732	0.999998	0.999869	0.728138	0.999996	0.936822	0.926611	1	0.758482	0.874738	0.132216	0.851464	-0.41317	-0.272711	0.0191795	0.0960374	0.293331	0.0662607	-0.21854	0.140459	0.43235	0.509208	0.706502	0.479431	0.19463	0.29189	0.368748	0.566042	0.338972	0.0541709
RAB4B	P61018-2	8.15766	2.34426e-07	0.754202	0.995625	1	0.945274	0.996285	0.92234	0.630354	0.947779	0.0595048	0.992317	5.26407e-05	9.14004e-06	0.998741	0.956743	0.999688	0.344451	0.0976371	0.855419	0.508876	0.87182	0.389271	0.0927615	0.0139389	0.00193094	0.943329	0.972728	0.00122919	0.000182735	0.118275	0.0619829	0.00170237	0.088493	-0.0543167	-0.0955826	0.144532	-0.0562919	-0.116572	-0.0297818	-0.172591	-0.213857	0.0262568	-0.0602805	0.0265101	-0.1163	-0.157566	0.0825487
TSC22D2	O75157	4.36795	0.000415364	0.892965	0.999999	0.999991	0.999993	0.974406	0.999924	1	0.310371	0.520191	0.45892	5.32788e-05	0.0261968	0.18796	0.996242	0.996502	0.950519	0.999997	1	1	0.26741	0.933494	0.995416	0.24751	0.932336	0.995688	0.959355	0.886883	0.999974	0.123838	-0.0215449	0.0288679	0.0275311	-0.0957803	-0.0392394	-0.0179681	-0.145383	-0.09497	-0.0963068	-0.219618	-0.163077	-0.141806	0.0504128	0.049076	-0.0742354	-0.0176946	0.00357673
ITGAM	P11215-2	5.49632	3.98237e-05	0.91263	0.460079	0.424055	0.481959	0.0171285	0.0479269	0.297088	0.752781	0.584615	0.690325	5.37622e-05	0.00389402	0.382915	1	0.999987	0.629874	0.89238	0.999996	1	0.226498	0.628742	0.999748	0.126484	0.476433	0.997969	0.999607	0.693086	0.942546	0.14855	0.27493	0.261574	0.248443	0.423371	0.390251	0.298961	0.12638	0.113024	0.0998922	0.27482	0.241701	0.150411	-0.0133557	-0.0264875	0.148441	0.115321	0.0240314
CA3	P07451	5.38281	5.02038e-05	0.211817	0.256228	0.99698	0.622686	1	0.919947	0.757711	0.999974	0.0198319	0.912508	5.37966e-05	0.282977	0.886519	0.142362	0.940523	0.011437	0.537773	0.910312	0.52988	0.974912	0.981716	0.810015	0.0460997	0.975598	0.999998	0.482254	0.217781	0.998097	-1.03208	-1.12512	-0.300309	-0.77462	-0.0745266	-0.534172	-0.711763	-0.0930376	0.731776	0.257464	0.957558	0.497913	0.320322	0.824813	0.350502	1.0506	0.590951	0.413359
ASPH	Q12797	10.8869	2.12582e-09	0.923481	0.999734	1	1	0.961267	0.118315	0.998058	0.97058	0.176607	0.103016	5.74088e-05	1.82868e-10	0.986607	0.987474	0.973986	0.292257	0.000365996	0.999999	1	0.640331	0.000404541	0.925108	0.700404	0.000438095	0.87383	0.0316722	0.0895746	1.98382e-05	-0.148465	-0.0656908	0.0133891	0.0227974	0.132835	0.35428	-0.085425	0.0827745	0.161854	0.171263	0.281301	0.502745	0.0630402	0.0790799	0.0884882	0.198526	0.419971	-0.0197343
TUBA8	C9J2C0	8.82782	7.02575e-08	0.999238	0.998698	0.985035	0.999591	0.677201	0.0684839	0.998999	0.580745	0.0808736	0.371326	5.81013e-05	1.00973e-08	0.466352	0.999967	0.999999	0.79508	0.029438	1	0.996602	0.829366	0.0115593	0.999754	0.32359	0.000827673	1	0.202293	0.62087	0.00759715	0.0754363	-0.0930048	-0.128048	-0.0715483	-0.236775	-0.425564	-0.0855709	-0.168441	-0.203484	-0.146985	-0.312211	-0.501001	-0.161007	-0.0350432	0.0214565	-0.14377	-0.332559	0.00743391
ARFGAP2	Q8N6H7	5.22826	6.89263e-05	0.998893	0.999031	0.999998	0.973134	0.69844	1	0.999969	0.578463	0.740992	0.984504	5.86003e-05	0.981627	0.717326	0.999176	0.295222	0.797611	0.967583	0.999964	0.387766	0.14734	0.999077	0.999999	5.93161e-05	0.765678	0.385845	0.0302076	0.38697	0.995832	0.0485732	-0.0540048	-0.0195225	0.0856328	-0.14113	0.00912966	-0.0308999	-0.102578	-0.0680957	0.0370596	-0.189703	-0.0394435	-0.079473	0.0344823	0.139638	-0.0871249	0.0631345	0.023105
YME1L1	Q96TA2	4.75778	0.000182886	0.999995	0.930615	0.959062	0.999989	0.209798	0.998528	0.787702	0.725858	0.686791	1	6.55032e-05	0.994789	0.256667	0.999988	0.84081	0.679171	0.97943	0.999931	0.859615	0.184153	0.992614	0.992905	0.00198247	0.999132	0.446553	0.0200686	0.838171	0.793616	-0.0200253	-0.104147	-0.087066	-0.0239229	-0.196184	-0.0498178	-0.127839	-0.084122	-0.0670407	-0.00389767	-0.176159	-0.0297925	-0.107814	0.0170812	0.0802243	-0.0920372	0.0543294	-0.023692
USP32	Q8NFA0	5.5728	3.40891e-05	0.996611	1	0.999047	0.999907	0.773896	0.673921	0.991177	0.982001	0.18983	0.323712	6.63255e-05	0.000145948	0.128253	0.982421	0.997006	0.263329	0.193729	0.919742	0.999986	0.639028	0.502201	0.999858	0.384471	0.288804	0.996111	0.999924	0.951287	0.870597	0.0514286	0.00597021	-0.0442818	-0.0309178	-0.115957	-0.131889	-0.0654002	-0.0454584	-0.0957104	-0.0823464	-0.167386	-0.183318	-0.116829	-0.050252	-0.036888	-0.121927	-0.137859	-0.0713705
SBF1	O95248-4	5.07391	9.47629e-05	0.888784	0.999051	1	0.999183	0.979158	0.998149	0.953961	0.974289	0.288225	0.820883	6.63689e-05	0.00526957	0.999999	0.996054	1	0.292625	0.630085	0.997116	0.993032	0.50499	0.894249	0.737264	0.0861966	0.406918	0.981647	0.999339	0.0167911	0.109625	0.0675587	0.0335611	0.00606937	0.030131	-0.0499627	-0.0344727	0.0615119	-0.0339976	-0.0614894	-0.0374277	-0.117521	-0.102031	-0.00604679	-0.0274918	-0.00343012	-0.0835238	-0.0680338	0.0279508
STX6	O43752	6.96765	2.17113e-06	0.532334	0.885019	0.999989	0.982173	0.999966	0.994935	0.0762301	0.998208	0.0452676	0.527925	6.74746e-05	0.348314	0.373508	0.744014	0.995565	0.150229	0.97786	0.395624	0.95335	0.925825	0.993334	0.00110529	0.226567	0.999988	0.0215295	0.440794	4.91583e-06	0.0117364	0.128863	0.100447	0.0208556	0.0645647	-0.023866	0.0526548	0.214028	-0.028416	-0.108007	-0.0642981	-0.152729	-0.076208	0.0851653	-0.0795912	-0.0358821	-0.124313	-0.0477919	0.113581
CSDE1	O75534-4	4.56554	0.000273725	0.647344	0.965007	0.999681	0.928845	0.999526	1	0.999782	0.989162	0.243083	0.969664	6.79712e-05	0.0287571	0.392864	0.984132	1	0.230534	0.790336	0.988121	0.914406	0.565345	0.994822	1	0.0293813	0.475166	0.944211	0.963354	0.710897	0.997592	0.0934459	0.0631482	0.0272508	0.0664925	-0.0281203	0.00295726	0.0266319	-0.0302977	-0.0661951	-0.0269534	-0.121566	-0.0904886	-0.066814	-0.0358974	0.00334434	-0.0912685	-0.0601909	-0.0365163
SNAP25	P60880	5.39017	4.94532e-05	0.683547	0.999796	0.999992	0.995259	0.999169	0.99465	0.999919	0.639714	0.127788	0.575576	7.30594e-05	0.000156866	0.379828	0.999989	0.999965	0.76902	0.640725	1	0.992413	0.758234	0.61647	0.999999	0.205786	0.153246	0.999507	0.999921	0.731743	0.594418	0.221664	0.0674254	0.0389278	0.100843	-0.075061	-0.103635	0.0563371	-0.154239	-0.182737	-0.120821	-0.296725	-0.325299	-0.165327	-0.0284976	0.0334181	-0.142486	-0.17106	-0.0110883
PDE1A	P54750-4	5.06261	9.70046e-05	0.0349188	0.490041	0.517069	0.722072	0.978387	0.563347	0.11871	0.821394	0.294708	0.0539687	8.26639e-05	0.226295	0.999904	0.999992	0.994774	0.598199	0.999939	0.981379	0.999054	0.528032	1	0.841027	0.871713	0.999805	0.503526	0.615902	0.0331699	0.784561	0.347015	0.242086	0.21954	0.183032	0.104807	0.211764	0.321497	-0.10493	-0.127475	-0.163983	-0.242209	-0.135252	-0.025518	-0.0225452	-0.0590535	-0.137279	-0.030322	0.0794118
TIPRL	O75663	7.57958	6.81572e-07	0.760128	0.813099	1	0.989646	0.997527	0.928498	0.89436	1	0.0337579	0.853029	8.51903e-05	1.16903e-05	0.999993	0.258163	0.955709	0.0240373	0.00389108	0.999975	0.717705	0.962329	0.537696	0.326109	0.0847014	0.011761	0.991634	0.965398	0.0237004	0.0033593	0.113019	0.120473	-0.00684876	0.0631315	-0.0489532	-0.0904	0.101445	0.0074541	-0.119868	-0.0498877	-0.161972	-0.203419	-0.0115745	-0.127322	-0.0573418	-0.169426	-0.210873	-0.0190286
S100A6	P06703	7.24647	1.27586e-06	0.999998	0.999998	0.744987	0.99993	0.495926	0.190442	0.999389	0.995363	0.00833577	0.903262	8.78475e-05	6.91363e-06	0.856259	0.545877	0.999999	0.203121	0.0348582	0.999911	0.38592	0.998497	0.726076	0.720409	0.0648767	0.00596304	0.999993	0.936803	0.29362	0.0480304	-0.0649647	0.0749059	0.475652	0.114461	0.572404	0.755627	0.165394	0.139871	0.540617	0.179426	0.637368	0.820591	0.230359	0.400746	0.0395549	0.497498	0.680721	0.0904881
CLIC2	O15247	5.35692	5.29346e-05	0.273662	0.729463	0.998738	0.994715	1	1	0.963175	0.994333	0.0249854	0.043755	8.98991e-05	0.0012746	0.441864	0.724746	0.829533	0.21455	0.317416	0.986817	0.999995	0.979427	0.993387	0.99395	0.907062	0.961577	0.999294	1	0.697447	0.811594	-0.422494	-0.330891	-0.113246	-0.141088	-0.0189626	-0.0280923	-0.20572	0.091603	0.309248	0.281406	0.403531	0.394402	0.216775	0.217645	0.189803	0.311929	0.302799	0.125172
PNMAL2	Q9ULN7-5	5.65327	2.8959e-05	0.999825	1	0.91896	0.996175	0.640241	0.694902	1	0.998607	0.0233084	0.253825	9.17585e-05	0.00117184	0.999813	0.625432	0.960137	0.159562	0.239544	1	0.982829	0.982507	0.993394	0.356054	0.5092	0.669498	0.844644	1	0.0391794	0.0817018	0.0667113	0.00547936	-0.193634	-0.111917	-0.270234	-0.264799	0.0272486	-0.0612319	-0.260345	-0.178629	-0.336945	-0.331511	-0.0394627	-0.199113	-0.117397	-0.275713	-0.270279	0.0217693
COA7	Q96BR5	4.815	0.000162281	0.999551	0.397168	0.75632	0.877663	0.134876	0.413441	0.560684	0.0945188	0.338533	0.629778	9.29971e-05	0.0280944	0.160077	0.968241	0.851456	0.999715	0.999993	0.999744	0.999831	0.495071	0.983322	0.998986	0.196564	0.861242	0.973618	0.97537	0.943818	0.999997	-0.0624327	-0.295012	-0.202194	-0.170247	-0.335837	-0.269765	-0.249468	-0.232579	-0.139761	-0.107814	-0.273405	-0.207333	-0.187035	0.0928174	0.124765	-0.0408259	0.0252463	0.0455433
DOCK3	Q8IZD9	5.97836	1.50621e-05	0.812744	0.963002	1	0.999583	0.994963	0.965108	0.999998	0.99988	0.0755007	0.542324	9.48308e-05	8.43118e-05	0.0735204	0.709105	0.983363	0.107276	0.0522335	0.600312	0.979337	0.88697	0.648988	0.999979	0.251278	0.122775	0.930931	0.998738	0.990888	0.907078	0.126423	0.102374	-0.00293013	0.0451876	-0.0653186	-0.0937571	-0.0215187	-0.0240488	-0.129353	-0.0812355	-0.191742	-0.22018	-0.147942	-0.105304	-0.0571868	-0.167693	-0.196131	-0.123893
RABEP1	Q15276	4.22583	0.000561505	0.891719	1	0.999995	0.999945	0.98336	1	0.978065	0.722868	0.0535072	0.589808	9.77368e-05	0.276557	0.999819	0.997795	0.999997	0.724056	1	0.964196	0.948056	0.931675	0.998485	0.499751	0.224387	0.999656	0.973009	0.573699	0.0402513	0.845156	0.079093	0.0127708	-0.0167319	0.0236604	-0.0565558	0.00598048	0.0632301	-0.0663221	-0.0958248	-0.0554326	-0.135649	-0.0731125	-0.0158629	-0.0295027	0.0108895	-0.0693266	-0.00679037	0.0504592
SYNJ1	C9JFZ1	7.898	3.77395e-07	0.999322	0.999569	0.935639	0.999999	0.708917	0.324588	0.999825	1	0.018276	0.790042	9.79312e-05	5.90815e-06	1	0.23426	0.958523	0.0343177	0.00364005	1	0.666494	0.990447	0.563154	0.180105	0.119603	0.0103361	0.962361	0.919336	0.0159934	0.00129572	0.0417737	0.0442423	-0.09433	-0.0161091	-0.129576	-0.181602	0.0370182	0.00246863	-0.136104	-0.0578828	-0.17135	-0.223376	-0.00475552	-0.138572	-0.0603514	-0.173819	-0.225844	-0.00722414
PGM2	Q96G03	7.65943	5.87235e-07	0.971325	0.999999	1	1	0.926364	0.342794	0.999816	0.937766	0.518301	0.548812	9.92391e-05	1.82953e-07	0.186085	0.999989	0.999998	0.430808	0.0186947	0.984885	1	0.338238	0.00515206	0.995337	0.251731	0.00279785	0.990091	0.481861	0.928774	0.115096	-0.144705	-0.0326123	-0.000959897	-0.00884347	0.176837	0.336139	0.0700253	0.112093	0.143745	0.135861	0.321542	0.480843	0.21473	0.0316524	0.0237689	0.209449	0.368751	0.102638
GRAMD1A	M0QZ12	4.50544	0.000310661	0.999988	0.74089	0.795715	0.993428	0.212752	0.988643	0.663432	0.31656	0.205806	0.967068	9.9495e-05	0.937997	0.135953	0.999982	0.861793	0.968913	0.91449	1	0.89268	0.670853	0.946027	0.99984	0.0384847	1	0.729403	0.0727719	0.962167	0.818588	-0.0234929	-0.142076	-0.123719	-0.0635186	-0.197866	-0.0701289	-0.14659	-0.118583	-0.100226	-0.0400257	-0.174373	-0.046636	-0.123097	0.0183567	0.0785569	-0.0557905	0.0719466	-0.00451454
STAT3	P40763-2	6.61564	4.28607e-06	0.713032	0.996934	0.999978	1	0.999139	0.880653	1	0.895288	0.188505	0.0469422	0.000105998	2.02271e-06	0.19857	0.998843	0.980497	0.519793	0.0762277	0.994204	0.999886	0.704911	0.0894611	0.999996	0.911124	0.196169	1	0.808939	0.923513	0.271515	-0.196495	-0.0932662	-0.0408815	-0.0114428	0.068787	0.166693	-0.0209218	0.103229	0.155614	0.185053	0.265282	0.363188	0.175574	0.0523847	0.0818235	0.162053	0.259959	0.0723444
ANXA5	P08758	6.85648	2.68844e-06	0.919327	0.952555	0.99895	0.974663	0.97527	0.935763	0.998973	1	0.0126561	0.999908	0.000106881	0.000198996	0.969888	0.200906	0.999984	0.0364649	0.0255031	0.993344	0.115834	0.996662	0.969225	0.573689	0.00713294	0.00616876	0.998737	0.999886	0.157149	0.109938	-0.218719	-0.223563	0.109285	-0.182936	0.178367	0.219522	-0.112736	-0.00484478	0.328003	0.0357828	0.397085	0.43824	0.105983	0.332848	0.0406276	0.40193	0.443085	0.110828
DOCK2	Q92608	5.04545	0.000100512	0.999925	0.999952	0.999958	0.999979	0.618487	0.747327	0.995022	1	0.801611	0.818469	0.000108346	0.00304621	0.44631	0.95999	0.967267	0.0370361	0.103077	0.775335	1	0.157566	0.394443	0.99794	0.112286	0.324794	0.99592	0.999991	0.715447	0.896691	-0.0788287	-0.0838278	0.0761795	0.0679829	0.369176	0.337192	0.163382	-0.00499913	0.155008	0.146812	0.448004	0.41602	0.242211	0.160007	0.151811	0.453003	0.421019	0.24721
CLIC1	O00299	6.84653	2.74049e-06	0.853962	0.899808	1	0.997036	0.991562	0.887391	0.997338	1	0.0595747	0.867549	0.000108811	1.78351e-05	0.947392	0.366786	0.970373	0.0319433	0.00592565	0.983787	0.807595	0.927146	0.47827	0.875061	0.0896572	0.0143025	1	0.972964	0.197629	0.0420755	-0.361906	-0.378139	0.0430337	-0.185864	0.215806	0.358949	-0.190573	-0.016233	0.404939	0.176042	0.577712	0.720854	0.171333	0.421172	0.192275	0.593945	0.737087	0.187566
ITGB1	P05556	5.65829	2.86661e-05	0.996624	0.999997	0.986061	1	0.805984	0.799574	0.999776	0.998391	0.0409312	0.636888	0.000110825	0.000716609	0.999971	0.722603	0.998252	0.175594	0.203414	0.999993	0.904671	0.960545	0.960452	0.391056	0.208156	0.268893	0.966242	1	0.0325677	0.0487202	-0.116009	-0.0469479	0.154096	0.0295286	0.251896	0.261278	-0.082996	0.069061	0.270105	0.145537	0.367905	0.377287	0.0330128	0.201044	0.0764765	0.298844	0.308226	-0.0360481
CD58	P19256	10.7199	2.7925e-09	0.999384	0.738674	0.876441	0.559489	0.133844	0.000879731	0.539462	0.532213	0.681834	0.0904219	0.000111934	3.1578e-10	0.154746	0.99921	0.999999	0.880533	0.00777636	0.99998	0.981099	0.234407	3.15687e-05	0.971795	0.8136	0.000683848	1	0.0268477	0.95545	0.00698029	0.0773426	0.262702	0.203002	0.282673	0.39704	0.662155	0.299499	0.185359	0.125659	0.20533	0.319697	0.584812	0.222157	-0.0597004	0.0199708	0.134338	0.399453	0.0367976
GYPC	P04921	4.75484	0.000184012	0.521463	0.864681	1	0.963193	0.999993	0.999956	0.932235	0.99903	0.0106856	0.685574	0.00011213	0.0593365	0.950366	0.485415	0.998381	0.160166	0.755117	0.999974	0.661833	0.998123	0.999582	0.603782	0.181671	0.924067	0.999991	0.929469	0.195159	0.86988	-0.681263	-0.545852	-0.0255396	-0.385585	0.0986202	-0.133468	-0.452182	0.135411	0.655723	0.295678	0.779883	0.547794	0.22908	0.520313	0.160267	0.644472	0.412384	0.0936697
ANXA2	P07355-2	6.7675	3.19228e-06	0.583502	0.887184	1	0.983467	0.999958	0.973722	0.97333	0.999442	0.0294746	0.613755	0.000118231	7.36443e-06	0.888929	0.615059	0.995229	0.148129	0.0210224	0.999498	0.876298	0.979956	0.500478	0.858936	0.228144	0.0243094	0.999999	0.922589	0.285002	0.0413406	-0.714327	-0.577357	-0.0601513	-0.367788	0.141863	0.40222	-0.417447	0.13697	0.654176	0.34654	0.85619	1.11655	0.29688	0.517206	0.20957	0.71922	0.979578	0.15991
CD99	A0A096LP69	5.27224	6.29696e-05	0.888968	0.909301	1	0.999419	0.986232	0.999896	0.996135	1	0.189684	0.00732498	0.000118874	0.0221431	0.983768	0.541144	0.131865	0.0269913	0.205704	0.99151	0.97946	0.718355	0.995928	0.940031	0.997999	0.999999	0.459194	0.989045	0.131822	0.608086	-0.441916	-0.480496	-0.00212083	0.187152	0.304178	0.145511	-0.262464	-0.0385802	0.439795	0.629069	0.746094	0.587428	0.179452	0.478376	0.667649	0.784675	0.626008	0.218032
RFK	Q969G6	4.86012	0.000147706	0.228799	0.93114	0.999365	0.955902	0.999998	0.999187	0.788304	0.718191	0.00991969	0.154613	0.000119415	0.0113242	0.872959	0.963593	0.99999	0.748756	0.968802	0.99993	0.977978	0.998698	1	0.726132	0.696494	0.982381	0.992773	0.998047	0.305372	0.745969	0.253146	0.139466	0.0586844	0.117515	0.0241369	0.0609473	0.17133	-0.11368	-0.194462	-0.135631	-0.229009	-0.192199	-0.081816	-0.0807815	-0.0219506	-0.115329	-0.0785186	0.0318644
VIMP	E9PN30	7.23315	1.30851e-06	0.655169	0.465903	0.999996	0.998823	0.999771	0.999048	0.51224	0.990356	0.0901365	0.32547	0.000120284	0.000452762	0.997742	0.124153	0.304112	0.00381517	0.00449711	0.999999	0.998786	0.880433	0.835331	0.111288	0.463919	0.440796	0.302723	0.999998	0.00174805	0.0024786	-0.175179	-0.231251	-0.026725	-0.0623153	0.0475678	0.060769	-0.213924	-0.0560719	0.148454	0.112863	0.222746	0.235948	-0.0387453	0.204526	0.168935	0.278818	0.292019	0.0173266
FGFR1OP2	Q9NVK5	5.18295	7.56634e-05	0.912387	0.999996	0.999948	0.99991	0.979967	0.969151	0.999622	0.836735	0.03975	0.703516	0.000122174	0.00054217	0.926417	0.983164	1	0.622239	0.593774	0.999982	0.866709	0.96628	0.948193	0.853477	0.178904	0.199761	1	0.999999	0.238461	0.243812	0.0838662	0.019522	-0.0261965	0.0281979	-0.0647743	-0.0720122	0.0364791	-0.0643441	-0.110063	-0.0556683	-0.14864	-0.155878	-0.0473871	-0.0457186	0.00867585	-0.0842964	-0.0915342	0.0169571
KLHL3	Q9UH77	6.31536	7.71738e-06	0.829968	0.666613	0.0608764	0.3219	0.0127836	0.0127094	0.188639	0.994235	0.0230466	0.589914	0.00012497	0.000551684	0.32383	0.713992	0.99928	0.239973	0.236916	0.968991	0.856906	0.988883	0.978431	0.998448	0.248803	0.267133	0.998414	0.999999	0.837924	0.807527	-0.207524	-0.28105	-0.45711	-0.338929	-0.524966	-0.540472	-0.397556	-0.0735261	-0.249586	-0.131405	-0.317442	-0.332948	-0.190032	-0.17606	-0.0578791	-0.243916	-0.259422	-0.116506
NID2	Q14112	5.76811	2.29657e-05	0.671236	0.999563	0.999995	0.975524	0.999701	0.99945	0.930646	0.682263	0.00485155	0.851028	0.000125834	0.000760573	0.995988	0.940477	0.998706	0.78516	0.78653	0.984703	0.362323	0.999933	0.999794	0.273736	0.104965	0.14798	0.999884	1	0.0889197	0.115613	-0.327529	-0.110486	0.0532126	-0.194631	0.0939018	0.105951	-0.24699	0.217043	0.380742	0.132899	0.421431	0.43348	0.0805392	0.163699	-0.0841445	0.204388	0.216437	-0.136504
S100A10	P60903	6.31672	7.69682e-06	0.498085	0.945079	0.999998	0.995331	0.999999	0.990671	0.976454	0.968269	0.0244193	0.239224	0.000137014	1.03811e-05	0.761448	0.851005	0.996336	0.381694	0.0825931	0.999989	0.986734	0.988966	0.585843	0.925485	0.587135	0.11545	0.999845	0.93645	0.443663	0.0878947	-0.794753	-0.518794	-0.100297	-0.309775	0.0893877	0.349869	-0.424889	0.275959	0.694455	0.484978	0.88414	1.14462	0.369864	0.418497	0.209019	0.608182	0.868662	0.0939049
ADK	P55263	7.01068	1.9993e-06	0.999609	0.999999	1	0.969017	0.709843	0.977835	0.81686	0.957979	0.967104	0.946423	0.00014391	0.075765	0.56673	0.999996	0.644736	0.419078	0.961673	0.305993	0.58682	0.0650693	0.733419	0.234972	5.57002e-05	0.0162238	0.991507	0.918414	2.72643e-05	0.0045557	-0.0412821	0.0181862	0.00233863	-0.0875581	0.139098	0.0830694	-0.131535	0.0594682	0.0436207	-0.046276	0.18038	0.124352	-0.0902525	-0.0158475	-0.105744	0.120912	0.0648833	-0.149721
C1QBP	Q07021	3.74075	0.00158415	1	0.997338	0.982321	0.951286	0.344122	0.899686	0.996773	0.968765	0.662922	0.378423	0.000149984	0.220826	0.940914	0.999993	0.999397	0.389244	0.993252	1	0.999982	0.277365	0.998381	0.999981	0.440655	0.99998	0.998578	0.705709	0.234153	0.986126	-0.00700674	-0.0655349	-0.0830078	-0.0990709	-0.19415	-0.115398	-0.0647565	-0.0585282	-0.0760011	-0.0920642	-0.187143	-0.108391	-0.0577497	-0.0174729	-0.033536	-0.128615	-0.049863	0.000778449
GPM6B	Q13491-4	5.3477	5.39427e-05	0.593808	0.95383	1	0.999936	0.999968	0.999687	0.989753	0.987075	0.0149497	0.0875071	0.000152567	0.000459182	0.762597	0.713087	0.939179	0.309799	0.267761	0.999882	0.99814	0.997343	0.98704	0.879083	0.85307	0.782509	0.993182	0.999992	0.455665	0.398717	0.186594	0.126991	0.00216975	0.0406484	-0.0358653	-0.0518752	0.0931084	-0.0596034	-0.184425	-0.145946	-0.22246	-0.23847	-0.0934859	-0.124821	-0.0863425	-0.162856	-0.178866	-0.0338825
NF1	P21359	7.20319	1.38504e-06	0.623005	0.96269	0.975414	0.866787	0.999934	0.936008	0.999801	0.986373	0.811043	0.995453	0.000156739	2.59447e-06	0.348634	0.999998	0.999986	0.316422	0.0316505	0.985831	0.997531	0.179902	0.00810612	0.99232	0.0235009	0.000617584	0.841964	0.794138	0.838796	0.175684	0.111224	0.0744984	0.0639239	0.0884925	-0.0244138	-0.0764782	0.0306249	-0.0367254	-0.0473	-0.0227313	-0.135638	-0.187702	-0.080599	-0.0105746	0.0139941	-0.0989122	-0.150977	-0.0438736
DYNC1I1	O14576	6.95102	2.24153e-06	0.907185	0.984726	0.998701	1	0.984746	0.817073	0.98608	0.999957	0.00898361	0.172167	0.000157038	1.40754e-05	0.999557	0.340938	0.837491	0.114489	0.0185916	1	0.967566	0.999532	0.800557	0.255902	0.70526	0.180348	0.798111	0.947038	0.0601275	0.00742392	0.119144	0.0963882	-0.0597742	-0.00223051	-0.0867048	-0.145663	0.0909059	-0.0227555	-0.178918	-0.121374	-0.205848	-0.264807	-0.0282378	-0.156162	-0.0986187	-0.183093	-0.242051	-0.00548231
BLVRB	P30043	4.93198	0.000127188	0.998425	0.999983	0.957156	1	0.787475	0.896688	1	0.820388	0.0201732	0.977668	0.000162001	0.00538076	0.920446	0.963638	0.997091	0.674094	0.87543	0.999976	0.379294	0.994655	0.999958	0.766601	0.0431833	0.193512	0.999956	0.999957	0.272981	0.556572	-0.11718	0.0674801	0.214737	-0.0269579	0.293582	0.255945	0.0178976	0.18466	0.331917	0.0902218	0.410762	0.373124	0.135077	0.147257	-0.094438	0.226102	0.188465	-0.0495825
STRAP	Q9Y3F4-2	5.40337	4.81375e-05	0.56322	0.912235	0.996282	0.968085	0.99999	0.998952	0.990457	0.996941	0.356928	0.728125	0.000163555	0.00015581	0.704128	0.984753	0.999732	0.228333	0.125248	0.997987	0.999341	0.555532	0.332216	0.999998	0.189446	0.0973409	0.999996	0.999123	0.524314	0.318056	0.0921499	0.0694939	0.0366937	0.0524847	-0.0146471	-0.0300627	0.0443344	-0.0226561	-0.0554562	-0.0396652	-0.106797	-0.122213	-0.0478155	-0.0328001	-0.0170091	-0.0841409	-0.0995566	-0.0251595
DNAJA2	O60884	4.93654	0.000125987	0.995776	1	0.999979	0.999882	0.843633	0.970741	0.97241	0.850114	0.431635	0.280293	0.000169827	0.0171857	0.998526	1	0.999986	0.641354	0.943403	0.722598	1	0.485236	0.931427	0.395473	0.566345	0.963219	0.288916	0.996807	0.00251485	0.0369958	0.0413997	-0.0120702	-0.0194254	-0.0248905	-0.082372	-0.0604537	0.0619135	-0.0534699	-0.0608251	-0.0662902	-0.123772	-0.101853	0.0205139	-0.0073552	-0.0128203	-0.0703018	-0.0483835	0.0739837
DMTN	Q08495-4	4.25623	0.000526378	0.871978	0.995922	1	0.99998	0.992417	0.999311	0.999985	0.99259	0.159236	0.45164	0.000173757	0.00740101	0.657552	0.954379	0.997637	0.282095	0.564151	0.998612	0.999221	0.809431	0.978486	0.999642	0.393161	0.781394	1	0.999844	0.577967	0.868064	0.150413	0.0911475	0.000584391	0.0372922	-0.0907594	-0.0638587	0.0373638	-0.0592652	-0.149828	-0.113121	-0.241172	-0.214271	-0.113049	-0.0905631	-0.0538554	-0.181907	-0.155006	-0.0537837
PTK2	H0YB16	3.88285	0.0011677	0.90147	0.997915	1	0.997926	0.987296	1	0.991637	0.991833	0.329306	0.924219	0.000174415	0.132522	0.997355	0.990821	1	0.288818	0.943561	1	0.981245	0.594919	0.99993	0.944777	0.0818459	0.881601	0.999982	0.848291	0.0929932	0.806353	0.143846	0.0828903	0.0138956	0.0760939	-0.10018	-0.0125894	0.099439	-0.060956	-0.129951	-0.0677525	-0.244027	-0.156436	-0.0444073	-0.0689947	-0.00679645	-0.183071	-0.0954798	0.0165487
EMILIN2	Q9BXX0	4.33677	0.000443715	0.953499	0.999999	0.997894	1	0.964763	0.997227	1	0.470607	0.0175736	0.569259	0.000176996	0.0147066	0.682155	0.998948	0.999043	0.937168	0.998372	0.999817	0.831207	0.996862	1	0.933363	0.301563	0.804741	1	0.998139	0.556301	0.919592	-0.24442	0.0554487	0.151739	-0.0379835	0.236935	0.1585	-0.0234852	0.299869	0.396159	0.206436	0.481355	0.40292	0.220935	0.0962903	-0.0934322	0.181486	0.103051	-0.0789339
RAPGEF2	H0Y905	4.87749	0.000142458	0.999929	0.999866	0.79243	0.999829	0.654152	0.799534	0.999204	0.89183	0.0052999	0.675056	0.000177227	0.00578054	0.680376	0.805673	1	0.583798	0.815375	1	0.543658	0.999973	1	0.815388	0.229486	0.559205	0.999998	0.999957	0.558223	0.825883	0.0468792	-0.0584819	-0.192172	-0.0557418	-0.214681	-0.190518	-0.0733767	-0.105361	-0.239052	-0.102621	-0.26156	-0.237398	-0.120256	-0.13369	0.00274015	-0.156199	-0.132036	-0.0148947
TRIO	O75962	4.45987	0.000342007	1	1	0.981587	0.997864	0.426213	0.799804	1	1	0.50097	0.832559	0.000178914	0.0450024	0.999955	0.85121	0.969926	0.0462298	0.351778	0.999987	0.999607	0.42852	0.973652	0.928415	0.136187	0.79211	0.994118	0.972707	0.0443515	0.419762	0.00256723	0.00451091	-0.0700102	-0.0486957	-0.152654	-0.113083	-0.0126577	0.00194369	-0.0725775	-0.0512629	-0.155221	-0.11565	-0.015225	-0.0745211	-0.0532066	-0.157165	-0.117594	-0.0171686
OPA1	O60313-2	3.94316	0.00102617	0.999816	1	0.999997	0.999999	0.696802	1	0.999247	0.987899	0.864917	0.999645	0.000189782	0.918107	0.999995	1	0.999794	0.324992	1	0.982232	0.993848	0.157519	1	0.89931	0.0137408	0.997859	0.998582	0.117975	0.00800205	0.934095	0.0376918	-0.0110468	-0.0215478	0.0169985	-0.144089	-0.0155349	0.0507464	-0.0487386	-0.0592395	-0.0206933	-0.181781	-0.0532266	0.0130547	-0.010501	0.0280453	-0.133042	-0.00448806	0.0617932
CACNB1	Q02641	4.31221	0.000467429	0.991344	0.994192	0.999206	0.998937	0.888382	0.999998	0.99997	1	0.124572	0.0904281	0.000191098	0.950107	0.994388	0.508975	0.468848	0.0434522	0.989808	0.99836	1	0.86856	0.864416	0.834545	0.869699	0.831696	0.802894	0.0919518	0.117658	0.999999	0.0998876	0.106126	-0.071749	-0.0744697	-0.163855	0.0298508	0.0454402	0.00623821	-0.171637	-0.174357	-0.263743	-0.0700368	-0.0544474	-0.177875	-0.180596	-0.269981	-0.076275	-0.0606856
TMEM132B	Q14DG7	3.53544	0.00246483	0.802539	0.975836	0.997591	0.990359	0.997963	0.999865	0.99876	0.998964	0.770268	0.90641	0.000192578	0.456445	0.829641	0.999276	0.999978	0.196405	0.986091	0.99905	0.999991	0.226247	0.999898	1	0.097442	0.996454	0.999976	0.479418	0.409864	0.999987	0.188505	0.139438	0.0878913	0.109292	-0.0831828	0.0565647	0.0819868	-0.0490669	-0.100614	-0.0792123	-0.271688	-0.13194	-0.106518	-0.0515466	-0.0301454	-0.222621	-0.0828732	-0.0574511
PRDX3	P30048	4.66959	0.000219983	0.999995	0.999955	0.999877	1	0.58126	0.997111	0.999999	0.970544	0.861546	0.999996	0.000196556	0.986296	1	1	0.994899	0.411132	0.788927	0.993402	0.975673	0.16257	0.538773	0.975981	0.00713234	0.974811	1	0.000261185	0.0230021	0.994298	0.0186668	-0.0291108	-0.0312856	0.00958711	-0.133473	0.0507153	0.0147089	-0.0477776	-0.0499523	-0.00907968	-0.15214	0.0320485	-0.0039579	-0.00217471	0.038698	-0.104363	0.0798261	0.0438197
ZFYVE1	G3V5N8	4.4799	0.000327855	0.998871	0.998403	0.999997	1	0.784395	0.999955	0.975706	1	0.718212	0.979137	0.000201058	0.999906	0.992024	0.896332	0.992076	0.0343975	0.999843	0.999817	0.998348	0.268572	0.96424	0.502881	0.0477267	0.99982	0.831599	0.0156366	0.00150844	0.969479	0.043255	0.0518083	-0.0186007	0.00860065	-0.114546	0.0279969	0.0778727	0.00855324	-0.0618557	-0.0346544	-0.157801	-0.0152581	0.0346176	-0.070409	-0.0432076	-0.166354	-0.0238114	0.0260644
LRRC4B	Q9NT99	4.34145	0.000439339	0.710036	0.998649	0.997569	0.978088	0.999683	0.999978	0.999928	0.829822	0.574913	0.886529	0.000202655	0.00471675	0.415427	1	0.999869	0.687115	0.855866	0.999975	0.999577	0.381736	0.669081	0.999895	0.112367	0.318748	0.986719	0.999993	0.810876	0.942108	0.161893	0.0673419	0.0683661	0.0977919	-0.0485398	-0.033649	0.0414182	-0.0945514	-0.0935271	-0.0641014	-0.210433	-0.195542	-0.120475	0.00102424	0.03045	-0.115882	-0.100991	-0.0259237
RCN3	Q96D15	5.57118	3.42012e-05	0.940378	0.95828	0.99775	0.999971	0.975837	0.968111	0.999992	1	0.012245	0.738365	0.000203385	0.000994182	0.826138	0.176057	0.931164	0.0417133	0.0505501	0.93977	0.64028	0.999265	0.998123	0.806876	0.202549	0.242751	1	1	0.42056	0.437682	-0.218315	-0.231364	0.130543	-0.0670336	0.188357	0.203788	-0.0576184	-0.013049	0.348858	0.151282	0.406672	0.422103	0.160697	0.361907	0.16433	0.419721	0.435152	0.173746
STAMBPL1	Q96FJ0-2	4.36646	0.000416673	1	0.99958	0.811414	0.987193	0.385479	0.964362	1	0.993477	0.0792353	0.665918	0.000215153	0.457566	0.999993	0.886135	0.999785	0.292723	0.996458	0.988263	0.956324	0.939028	0.994856	0.211051	0.255485	0.999981	0.77125	0.49413	0.00836529	0.610865	-0.00514195	-0.0555133	-0.150057	-0.0878624	-0.212025	-0.106146	0.0104265	-0.0503714	-0.144915	-0.0827205	-0.206883	-0.101004	0.0155684	-0.0945435	-0.0323491	-0.156511	-0.0506323	0.0659398
OPTN	Q96CV9	4.58787	0.000261165	0.642848	0.992091	0.964249	0.875327	0.99995	1	0.797867	0.907075	0.9004	0.996112	0.000231124	0.0177485	0.999999	0.999996	0.997499	0.587715	0.907863	0.983634	0.999566	0.144636	0.580745	0.992233	0.0286574	0.24811	0.999959	0.998129	0.0340058	0.212951	0.159166	0.0826803	0.0995892	0.126909	-0.0340478	-0.00206933	0.148142	-0.0764857	-0.0595769	-0.0322567	-0.193214	-0.161235	-0.0110241	0.0169089	0.0442291	-0.116728	-0.0847497	0.0654616
PHACTR3	Q96KR7	4.49955	0.000314544	0.999539	0.999298	0.963966	0.999936	0.754026	0.980818	0.999979	0.682777	0.0443815	0.999998	0.000241138	0.0806412	0.810639	0.997978	0.852672	0.842146	0.999679	0.999972	0.1923	0.981798	0.999999	0.94892	0.00759601	0.283069	0.942162	0.943745	0.459725	0.979989	0.0549445	-0.0664919	-0.117785	0.0426836	-0.172694	-0.105143	-0.037751	-0.121436	-0.172729	-0.012261	-0.227638	-0.160088	-0.0926956	-0.0512928	0.109176	-0.106202	-0.0386513	0.0287409
EPB41	P11171	4.3341	0.000446234	0.97739	1	0.990723	0.999999	0.943728	0.995666	0.999947	0.705476	0.0131604	0.264259	0.000242216	0.0238065	0.978539	0.976662	1	0.825748	0.990381	0.99675	0.953001	0.999394	1	0.545015	0.638854	0.981536	0.979758	0.995981	0.194058	0.647353	-0.234171	0.03607	0.211034	0.0522839	0.283151	0.186203	-0.0983177	0.270241	0.445206	0.286455	0.517323	0.420375	0.135854	0.174964	0.016214	0.247081	0.150133	-0.134388
HK1	P19367-3	4.39479	0.000392429	0.992655	0.940478	0.803825	0.970132	0.0915167	0.917773	0.999967	0.994023	0.796486	0.999466	0.000243072	0.976573	0.996209	0.999965	0.999968	0.29812	1	0.935048	0.9878	0.229297	0.999794	0.626026	0.0177123	0.999914	0.966294	0.0749706	0.00231294	0.864124	-0.0714515	-0.117679	-0.141058	-0.0949456	-0.26275	-0.116235	-0.0338918	-0.0462277	-0.0696068	-0.023494	-0.191298	-0.0447832	0.0375597	-0.0233791	0.0227337	-0.14507	0.0014445	0.0837874
VPS13A	Q96RL7	6.6323	4.14938e-06	0.716147	0.568851	0.975526	0.678454	0.999744	0.999491	0.761494	0.996261	0.926871	0.999995	0.000250783	0.00129767	1	0.814907	0.999742	0.00830147	0.0121103	0.999492	0.906156	0.127636	0.168181	0.969494	0.00169336	0.00421672	1	1	0.0150183	0.0233587	0.122899	0.158522	0.0767478	0.132781	-0.0358915	-0.0409733	0.127557	0.0356225	-0.0461514	0.00988144	-0.158791	-0.163872	0.00465786	-0.0817739	-0.025741	-0.194413	-0.199495	-0.0309646
CTNNA1	P35221-2	6.39324	6.62102e-06	0.763718	0.46445	1	0.987458	0.999312	0.995845	0.927515	0.95441	0.136191	0.883642	0.000253571	0.00050957	0.999822	0.0945339	0.54613	0.00249808	0.002177	0.910789	0.920182	0.878993	0.770179	0.693831	0.128011	0.102884	0.998644	0.999952	0.0650029	0.0513289	-0.212494	-0.312058	-0.024683	-0.123102	0.0757231	0.103302	-0.17711	-0.099564	0.187811	0.0893922	0.288217	0.315796	0.0353845	0.287375	0.188956	0.387781	0.41536	0.134949
ITGA6	P23229	6.13191	1.10936e-05	0.998466	1	0.999301	0.999964	0.816256	0.520927	0.999279	0.997042	0.288064	0.493486	0.000261737	4.42469e-05	1	0.97387	0.996021	0.264325	0.0722499	0.999256	0.999964	0.699055	0.244321	0.644356	0.41292	0.101326	0.815264	0.976441	0.022811	0.0039148	-0.0872488	-0.0224755	0.0811836	0.0517706	0.211791	0.287634	-0.0844362	0.0647733	0.168432	0.139019	0.29904	0.374883	0.00281262	0.103659	0.0742461	0.234267	0.31011	-0.0619607
RUFY2	Q8WXA3-4	4.16208	0.000643054	0.392599	0.878794	0.99954	0.868116	1	0.998302	0.998433	0.981475	0.0483557	0.827942	0.000265632	0.0881188	0.205157	0.88758	1	0.395608	0.940787	0.961867	0.808804	0.980815	0.999999	0.999999	0.168197	0.900289	0.945117	0.940542	0.963285	1	0.316594	0.224434	0.0798947	0.210091	0.00317681	0.0977088	0.0998697	-0.0921595	-0.236699	-0.106502	-0.313417	-0.218885	-0.216724	-0.144539	-0.0143426	-0.221257	-0.126725	-0.124564
MAPRE3	Q9UPY8	6.50584	5.30992e-06	0.997421	0.996115	0.999988	1	0.843504	0.517587	0.999792	0.999999	0.537677	0.716141	0.000268663	2.83456e-05	0.999988	0.791852	0.888632	0.0356912	0.00543242	0.999914	0.999992	0.452148	0.0936644	0.924346	0.244478	0.038026	0.975189	0.957576	0.0466163	0.00630712	0.0536073	0.064955	-0.0250005	-0.011711	-0.115446	-0.163266	0.0396154	0.0113477	-0.0786078	-0.0653183	-0.169053	-0.216873	-0.0139919	-0.0899555	-0.076666	-0.180401	-0.228221	-0.0253396
RECQL	P46063	4.40139	0.000386991	0.927292	0.896307	0.999973	0.99603	0.985171	0.997125	0.782834	0.999918	0.714493	0.984054	0.000273036	0.980346	0.992632	0.802173	0.975251	0.0217398	0.970977	0.999996	0.997509	0.305726	0.998753	0.505961	0.0514109	1	0.851979	0.0745421	0.00191748	0.841638	-0.130451	-0.159331	-0.0384861	-0.081472	0.0993213	-0.077962	-0.181062	-0.0288802	0.0919646	0.0489788	0.229772	0.0524887	-0.0506109	0.120845	0.0778589	0.258652	0.0813689	-0.0217307
ARPC1B	O15143	5.29379	6.02445e-05	0.999839	1	0.997881	0.999981	0.718946	0.506823	0.99923	0.999458	0.365286	0.769311	0.000275302	0.000144658	0.627197	0.966223	0.999036	0.199903	0.085676	0.987464	0.998884	0.622174	0.316342	1	0.21049	0.0810575	0.999896	0.996709	0.665804	0.368795	-0.0717955	-0.0141102	0.11182	0.0547592	0.273925	0.337125	0.0988853	0.0576853	0.183616	0.126555	0.34572	0.40892	0.170681	0.125931	0.0688693	0.288035	0.351235	0.112995
LRRTM3	Q86VH5	4.1539	0.000654356	1	0.999884	0.986491	1	0.495921	0.924753	1	0.989213	0.492659	1	0.000276713	0.148691	0.999571	0.998632	0.997028	0.352627	0.959589	0.999971	0.737991	0.497376	0.999114	0.958072	0.00624321	0.36198	0.999962	0.871561	0.078886	0.746833	0.0116343	-0.0591746	-0.115495	0.0034942	-0.252021	-0.158493	-0.0255146	-0.070809	-0.127129	-0.00814014	-0.263655	-0.170127	-0.037149	-0.0563204	0.0626688	-0.192846	-0.0993184	0.03366
LMNB1	P20700	6.46314	5.77266e-06	0.993649	0.997112	0.996773	0.999925	0.89001	0.518613	1	1	0.0770392	0.258286	0.00027835	1.26709e-05	0.964054	0.463388	0.732062	0.0626407	0.00644913	0.99386	0.999336	0.955073	0.37876	0.878816	0.666687	0.117871	0.987362	0.902372	0.243811	0.0289896	-0.0762917	-0.0762251	0.0718316	0.0401764	0.131319	0.20075	-0.0159657	6.66133e-05	0.148123	0.116468	0.20761	0.277042	0.060326	0.148057	0.116402	0.207544	0.276975	0.0602594
USP7	Q93009	5.13809	8.29959e-05	0.814127	0.959581	0.999993	0.999713	0.998411	0.983742	1	0.999932	0.296787	0.506781	0.00028528	0.000242148	0.263308	0.912222	0.975153	0.152403	0.0790437	0.839507	0.999962	0.701135	0.447741	0.999986	0.413411	0.225329	0.998256	0.998997	0.938929	0.768842	0.0975321	0.080437	0.0191162	0.0330011	-0.0420087	-0.0632199	0.00562327	-0.0170951	-0.0784158	-0.064531	-0.139541	-0.160752	-0.0919088	-0.0613208	-0.0474359	-0.122446	-0.143657	-0.0748137
LGALS3	P17931	6.25127	8.75779e-06	0.832901	0.995882	0.999999	0.999997	0.997929	0.853866	0.999986	0.98253	0.0375632	0.0214803	0.000309934	6.59689e-06	0.556006	0.85659	0.816393	0.406427	0.0534293	0.998507	1	0.991392	0.437649	0.991767	0.994565	0.454784	0.985291	0.827379	0.743162	0.138254	-0.301661	-0.172289	0.0440552	0.0534209	0.138929	0.307269	-0.0696217	0.129372	0.345716	0.355082	0.44059	0.60893	0.232039	0.216344	0.22571	0.311218	0.479558	0.102667
CIAPIN1	Q6FI81	4.63496	0.000236564	0.984143	0.987208	0.999837	1	0.936892	0.975625	0.999944	1	0.146157	0.775405	0.000314939	0.00717277	0.98902	0.51134	0.937111	0.0480486	0.129793	0.995499	0.970529	0.886218	0.981484	0.892993	0.219205	0.505898	0.999894	0.999988	0.175775	0.389151	0.0681827	0.0745754	-0.0347745	0.0103277	-0.0897305	-0.077268	0.0306926	0.00639265	-0.102957	-0.057855	-0.157913	-0.145451	-0.0374901	-0.10935	-0.0642476	-0.164306	-0.151843	-0.0438828
ARHGAP21	Q5T5U3	3.81852	0.00134045	1	0.983814	0.989042	1	0.546055	0.994713	0.982097	0.635922	0.458273	0.999999	0.000319176	0.590232	0.495579	1	0.808024	0.892668	0.99998	1	0.742753	0.550764	1	1	0.00834727	0.836811	0.732064	0.429795	0.795363	0.999981	0.00968579	-0.0654711	-0.056698	0.00353689	-0.123345	-0.0502384	-0.0638521	-0.0751568	-0.0663837	-0.0061489	-0.133031	-0.0599242	-0.0735379	0.0087731	0.0690079	-0.057874	0.0152326	0.00161899
KIAA1549L	Q6ZVL6	3.90364	0.00111681	0.999994	0.988872	0.977562	0.999918	0.290755	0.800986	0.996411	0.965687	0.831915	0.999991	0.000319205	0.190735	0.989041	1	0.994559	0.48217	0.991277	0.999997	0.970909	0.227591	0.981574	0.999956	0.0108525	0.508024	0.999343	0.836163	0.176653	0.925871	-0.0360798	-0.128457	-0.134292	-0.0549263	-0.314395	-0.209178	-0.102184	-0.0923768	-0.0982118	-0.0188464	-0.278315	-0.173099	-0.0661044	-0.00583498	0.0735304	-0.185938	-0.0807217	0.0262724
PPFIA2	O75334	4.33584	0.00044459	0.824758	0.995597	0.99998	0.984195	0.998312	0.999952	0.945503	0.9813	0.373751	0.968111	0.000322046	0.01265	0.999943	0.997647	1	0.417133	0.721816	0.999572	0.968777	0.636153	0.929588	0.877688	0.0751187	0.332069	0.999831	0.999773	0.0619259	0.240067	0.121422	0.0693158	0.0282643	0.0788316	-0.0535463	-0.0321795	0.103032	-0.0521062	-0.0931577	-0.0425904	-0.174968	-0.153601	-0.0183898	-0.0410515	0.00951585	-0.122862	-0.101495	0.0337164
SQRDL	Q9Y6N5	4.9377	0.000125686	0.832967	0.851518	0.999948	0.998376	0.998037	0.999904	0.999295	0.999998	0.0135294	0.754301	0.000324769	0.0108751	0.833701	0.146079	0.900797	0.0378792	0.130899	0.912365	0.644141	0.999705	1	0.813057	0.237297	0.60319	1	0.99989	0.469612	0.783528	-0.286876	-0.316803	0.0779211	-0.129882	0.131028	0.0851963	-0.119072	-0.0299275	0.364797	0.156994	0.417904	0.372072	0.167803	0.394724	0.186921	0.447832	0.402	0.197731
ITSN2	Q9NZM3	4.86974	0.000144776	0.759785	0.970841	0.996513	0.984405	0.999566	0.996779	0.999841	0.998116	0.73124	0.904936	0.000328072	0.000602961	0.566936	0.999323	0.999993	0.261284	0.195708	0.989661	0.999971	0.313798	0.238842	0.999921	0.129794	0.101206	0.996348	0.999939	0.740626	0.61163	0.103871	0.0756305	0.0488812	0.0622005	-0.0343556	-0.0482658	0.0314617	-0.0282409	-0.0549901	-0.0416709	-0.138227	-0.152137	-0.0724096	-0.0267493	-0.01343	-0.109986	-0.123896	-0.0441688
PCBP2	Q15366-3	4.88924	0.000139014	0.81879	0.848788	0.114555	0.490114	0.0168924	0.26291	0.0869007	0.999999	0.103938	0.921485	0.00032996	0.48018	0.093335	0.634894	0.997828	0.105789	0.923953	0.519189	0.844631	0.936154	0.997077	0.999971	0.117315	0.996254	0.728537	0.534748	0.997293	0.977591	-0.108796	-0.118334	-0.216001	-0.153816	-0.2641	-0.185164	-0.23292	-0.00953883	-0.107206	-0.0450201	-0.155305	-0.0763686	-0.124125	-0.0976669	-0.0354812	-0.145766	-0.0668298	-0.114586
NBEA	F5GXV7	4.90399	0.000134811	0.901299	0.995335	1	1	0.992833	0.960476	0.999945	0.997707	0.176953	0.292075	0.000342608	0.000301982	0.80654	0.931656	0.976361	0.274534	0.154456	0.999345	0.999991	0.859132	0.630933	0.997364	0.656736	0.413511	0.999866	0.999152	0.509525	0.308193	0.0816432	0.0534866	-0.00276718	0.00810623	-0.05163	-0.0715802	0.025981	-0.0281566	-0.0844104	-0.073537	-0.133273	-0.153223	-0.0556622	-0.0562538	-0.0453804	-0.105117	-0.125067	-0.0275056
ARHGAP21	A0A087WW76	3.55129	0.00238203	0.999776	0.996171	0.999828	1	0.748079	0.999507	0.995977	0.547321	0.613045	0.997952	0.000343254	0.508209	0.400831	0.999761	0.893518	0.938092	0.99996	1	0.968952	0.419914	1	0.999722	0.0307117	0.939951	0.847333	0.514249	0.870425	0.999961	0.031056	-0.0546402	-0.0313446	0.00938368	-0.109492	-0.0367498	-0.0527813	-0.0856962	-0.0624006	-0.0216723	-0.140548	-0.0678058	-0.0838373	0.0232956	0.0640239	-0.0548515	0.0178904	0.00185894
CNNM4	Q6P4Q7	3.71053	0.00169049	0.842181	1	0.999993	0.995685	0.997814	0.924498	0.996303	0.515293	0.361381	0.883875	0.000346176	0.999991	0.953121	0.999997	0.986295	0.949965	0.768357	0.990488	0.992986	0.65933	0.735279	0.996023	0.149483	0.988073	1	0.0160342	0.289754	0.995063	0.116196	0.00932617	0.0239481	0.0622604	-0.0546963	0.104136	0.0633408	-0.10687	-0.0922481	-0.0539358	-0.170893	-0.0120599	-0.0528554	0.014622	0.0529342	-0.0640225	0.0948101	0.0540146
MYCBP2	O75592	8.9845	5.32683e-08	0.876047	0.985267	0.998238	0.990238	0.995759	0.394237	1	0.999663	0.884931	0.978839	0.000348507	2.32111e-08	0.193152	0.999738	0.999999	0.20226	0.000848028	0.825325	0.999967	0.189772	0.000188687	0.927107	0.0662582	3.19047e-05	0.779944	0.129921	0.976339	0.0436863	0.0870104	0.0657483	0.0430247	0.0563235	-0.0480832	-0.14546	-0.00899879	-0.021262	-0.0439856	-0.0306868	-0.135094	-0.232471	-0.0960092	-0.0227236	-0.00942482	-0.113832	-0.211209	-0.0747471
PTPRC	A0A0A0MT22	4.89872	0.000136297	1	1	0.995878	0.99748	0.520633	0.466157	0.920969	0.999983	0.694155	0.73798	0.000349673	0.001014	0.230055	0.986826	0.992093	0.141976	0.129522	0.781	1	0.352748	0.327013	0.989094	0.257006	0.245246	0.977668	0.999995	0.963131	0.929351	-0.0212121	0.0223744	0.156836	0.143869	0.408911	0.438623	0.273991	0.0435865	0.178048	0.165081	0.430123	0.459835	0.295203	0.134462	0.121495	0.386536	0.416249	0.251617
IL1RAPL1	Q9NZN1	3.85557	0.00123801	0.997575	0.981528	0.837159	0.972499	0.136632	0.565664	0.829408	0.998941	0.72639	0.994575	0.000351994	0.190131	0.774014	0.998739	1	0.242134	0.918254	0.997915	0.993624	0.326362	0.993901	1	0.0412891	0.763535	0.991887	0.847138	0.550345	0.998799	-0.0612063	-0.0971941	-0.138238	-0.095845	-0.25311	-0.181313	-0.144663	-0.0359879	-0.0770317	-0.0346387	-0.191903	-0.120107	-0.083457	-0.0410438	0.00134917	-0.155915	-0.0841191	-0.0474691
PHYHIPL	Q96FC7	4.05181	0.000813481	1	0.992975	0.845947	0.995966	0.508586	0.758906	0.9423	0.821811	0.0583221	0.697054	0.000359066	0.0231714	0.317422	0.992986	0.999999	0.757089	0.968976	0.999829	0.917441	0.980821	0.999992	0.999964	0.29061	0.788599	0.994614	0.998344	0.923538	0.998625	0.00628655	-0.0693855	-0.114798	-0.0582351	-0.154957	-0.128105	-0.0966204	-0.0756721	-0.121085	-0.0645216	-0.161244	-0.134392	-0.102907	-0.0454126	0.0111505	-0.0855714	-0.0587195	-0.0272348
NAPG	Q99747	6.78134	3.108e-06	0.992838	0.999875	0.987592	1	0.907004	0.399044	1	0.999757	0.0275429	0.594243	0.000360093	2.38359e-06	0.730802	0.566148	0.991297	0.195404	0.00996327	0.992282	0.877875	0.997175	0.366032	0.946668	0.371896	0.0128615	1	0.673927	0.599695	0.0486297	0.054109	0.0327628	-0.0623455	-0.00812734	-0.088116	-0.15287	-0.0107498	-0.0213462	-0.116454	-0.0622363	-0.142225	-0.206979	-0.0648588	-0.0951083	-0.0408902	-0.120879	-0.185633	-0.0435126
VPS33B	Q9H267	3.56857	0.00229492	0.999982	1	0.987184	0.99831	0.665784	0.957634	0.999985	0.992655	0.247617	0.509626	0.000367911	0.0990608	0.948954	0.979497	0.998696	0.351956	0.914414	1	0.999828	0.788712	0.999958	0.987624	0.447259	0.991696	0.999689	0.947197	0.305082	0.929087	0.0218921	-0.0146781	-0.0630382	-0.0449964	-0.120943	-0.0780458	-0.0231711	-0.0365703	-0.0849304	-0.0668885	-0.142835	-0.0999379	-0.0450632	-0.0483601	-0.0303183	-0.106265	-0.0633677	-0.00849296
RAPGEF2	Q9Y4G8	4.63132	0.000238379	1	0.994413	0.813206	0.9913	0.382093	0.396355	0.995562	0.954175	0.114565	0.823183	0.000382078	0.00222469	0.943856	0.981923	1	0.539716	0.577759	1	0.933845	0.934418	0.944465	0.946772	0.203058	0.278049	1	1	0.31979	0.378915	-0.0116215	-0.078121	-0.140459	-0.0772243	-0.199441	-0.202996	-0.0721118	-0.0664996	-0.128838	-0.0656029	-0.18782	-0.191374	-0.0604903	-0.0623384	0.000896673	-0.12132	-0.124875	0.00600926
LAMC1	P11047	4.9493	0.000122691	0.889686	0.999967	0.999754	1	0.99501	0.978032	0.998686	0.865712	0.0158802	0.280227	0.000390468	0.000547057	0.950182	0.92991	0.999972	0.712361	0.55704	0.999976	0.958761	0.999668	0.988967	0.670065	0.689603	0.516865	0.993551	0.999828	0.308721	0.210111	-0.294481	-0.0886817	0.110466	-0.0328915	0.171376	0.22659	-0.14768	0.205799	0.404947	0.261589	0.465857	0.521071	0.146801	0.199148	0.0557902	0.260058	0.315272	-0.0589986
NWD2	Q9ULI1	6.07857	1.23343e-05	0.447149	0.538841	0.976461	0.973021	1	0.998941	0.876105	1	0.474882	0.45399	0.000394592	4.13617e-05	0.970433	0.772404	0.77218	0.0467835	0.00742466	0.985115	1	0.566211	0.136351	0.997702	0.508924	0.110258	0.997988	0.958525	0.259722	0.049731	0.314745	0.333036	0.156388	0.159041	-0.00266139	-0.0940787	0.223941	0.0182916	-0.158356	-0.155703	-0.317406	-0.408823	-0.0908033	-0.176648	-0.173995	-0.335698	-0.427115	-0.109095
FAF1	Q9UNN5	7.89536	3.79233e-07	0.999278	0.936826	0.941679	0.999911	0.180948	0.0217627	0.857586	0.939628	0.901244	0.999995	0.000408219	2.55941e-06	0.723356	1	0.915254	0.58602	0.0614191	0.999998	0.881039	0.187946	0.0046266	0.999816	0.00247738	2.48808e-05	0.707249	0.666345	0.62382	0.0518145	-0.0371059	-0.0893095	-0.0813965	-0.0282234	-0.176363	-0.240671	-0.10156	-0.0522036	-0.0442906	0.00888248	-0.139257	-0.203565	-0.0644543	0.00791294	0.061086	-0.0870533	-0.151361	-0.0122507
CPLX2	Q6PUV4	4.16386	0.000640613	1	0.996347	0.913691	0.996811	0.364423	0.510383	0.972584	0.979539	0.351287	0.95105	0.000424815	0.0096342	0.766927	0.99734	1	0.456926	0.692075	0.999963	0.974782	0.698724	0.91647	0.999976	0.106091	0.329633	0.999277	0.999981	0.58304	0.825673	-0.0290836	-0.136574	-0.221568	-0.122782	-0.378643	-0.34863	-0.184022	-0.10749	-0.192484	-0.0936981	-0.349559	-0.319546	-0.154938	-0.0849939	0.013792	-0.242069	-0.212056	-0.0474479
ADO	Q96SZ5	3.96632	0.00097656	0.948305	0.579698	0.269235	0.413472	0.0478798	0.327445	0.532939	0.819124	0.152317	0.381426	0.000428419	0.241963	0.710465	0.999573	1	0.777734	0.999963	1	0.999705	0.905181	0.999999	0.998955	0.59325	0.999991	1	0.812829	0.643111	0.999899	-0.101587	-0.190299	-0.224456	-0.198683	-0.28799	-0.213985	-0.189209	-0.0887121	-0.122869	-0.0970961	-0.186403	-0.112398	-0.0876219	-0.0341569	-0.00838398	-0.0976905	-0.0236855	0.00109026
SPTBN2	O15020	3.9005	0.00112434	0.872874	0.933736	0.998036	0.977996	0.996905	1	0.937676	1	0.887983	0.9965	0.000442355	0.192609	1	0.985573	0.999775	0.0802832	0.659219	1	0.999302	0.2082	0.966963	0.986242	0.0417404	0.741045	0.999905	0.867342	0.040827	0.601692	0.118871	0.117726	0.0594603	0.088028	-0.0621013	0.0043528	0.111458	-0.00114521	-0.0594105	-0.0308428	-0.180972	-0.114518	-0.00741287	-0.0582653	-0.0296976	-0.179827	-0.113373	-0.00626766
NSF	P46459	4.49344	0.000318619	0.844834	0.975497	0.999921	0.993542	0.998359	1	0.583747	0.999801	0.519456	0.924762	0.00046095	0.163019	0.969357	0.980907	0.999902	0.20769	0.851831	0.945991	0.997452	0.547329	0.999131	0.257407	0.136383	0.91156	0.598255	0.900534	0.00131959	0.0838904	0.123756	0.0971961	0.0363166	0.0710966	-0.0559083	0.00621952	0.17597	-0.0265604	-0.0874398	-0.0526598	-0.179665	-0.117537	0.0522137	-0.0608794	-0.0260995	-0.153104	-0.0909765	0.0787741
NLGN1	Q8N2Q7	3.43161	0.00308387	0.986642	0.992365	1	0.999908	0.94223	1	0.999998	1	0.86606	0.982416	0.000462487	0.58416	0.535439	0.974635	0.997541	0.070462	0.887143	0.826131	0.999896	0.233813	0.999903	0.998263	0.0726139	0.99069	0.969994	0.488188	0.804279	0.999995	0.175239	0.180994	0.035327	0.0838603	-0.233444	-0.0138392	-0.0486883	0.00575502	-0.139912	-0.0913784	-0.408683	-0.189078	-0.223927	-0.145667	-0.0971334	-0.414438	-0.194833	-0.229682
PPFIA2	G3V200	4.26075	0.000521356	0.839176	0.993853	0.999981	0.985464	0.998562	0.999918	0.941888	0.991208	0.407166	0.973117	0.000465593	0.0124309	0.999988	0.995816	1	0.390167	0.654389	0.999748	0.972183	0.65617	0.913423	0.867192	0.0860173	0.314757	0.999682	0.999944	0.0620136	0.208712	0.116466	0.0716368	0.0275863	0.0760525	-0.0511142	-0.0341158	0.102115	-0.0448293	-0.0888798	-0.0404136	-0.16758	-0.150582	-0.0143514	-0.0440505	0.00441569	-0.122751	-0.105753	0.0304779
MNDA	P41218	5.16788	7.80494e-05	0.98931	0.999885	1	0.999992	0.934044	0.843988	0.949399	0.99922	0.534013	0.305602	0.000469057	0.000488026	0.0150269	0.990721	0.96425	0.25366	0.153859	0.40001	0.999996	0.536376	0.345636	0.738037	0.687646	0.472027	0.846987	0.999546	1	0.999907	-0.192759	-0.107866	0.031977	0.0665803	0.27375	0.338415	0.27687	0.0848926	0.224736	0.259339	0.466509	0.531174	0.469629	0.139843	0.174447	0.381616	0.446281	0.384736
LAMA4	A0A0A0MQS9	3.79703	0.00140374	0.841844	0.999985	1	0.999958	0.998508	0.999986	0.999999	0.744994	0.0448704	0.417709	0.000472943	0.0222217	0.462568	0.995526	1	0.852162	0.984111	1	0.97763	0.99327	0.999999	0.998146	0.571812	0.933717	0.999999	0.999266	0.85778	0.990549	-0.31333	-0.0772485	0.0430199	-0.0828661	0.138847	0.0713727	-0.0510194	0.236082	0.35635	0.230464	0.452177	0.384703	0.262311	0.120268	-0.00561756	0.216095	0.148621	0.0262291
ABCD1	P33897	5.34089	5.46999e-05	0.99931	1	0.999675	0.992364	0.81752	0.788609	0.639169	0.996319	0.441707	0.11231	0.000482052	0.0017891	0.00158794	0.99318	0.915537	0.332674	0.328936	0.203504	0.999337	0.627728	0.621112	0.414717	0.916815	0.897073	0.710806	1	0.997299	0.999714	-0.107069	-0.0139417	0.100343	0.163418	0.293543	0.313163	0.375765	0.0931277	0.207412	0.270488	0.400612	0.420233	0.482835	0.114284	0.17736	0.307485	0.327105	0.389707
DNAJC6	O75061-2	5.2186	7.03093e-05	1	0.999861	0.956367	0.999757	0.363575	0.374949	1	0.999821	0.578051	0.998747	0.000483006	0.00259713	1	0.98643	1	0.208214	0.244809	0.999617	0.952247	0.500142	0.565913	0.75893	0.0337279	0.0612477	0.998669	1	0.0185082	0.0310716	-0.0176146	-0.045465	-0.106613	-0.0454364	-0.208542	-0.212711	-0.00839936	-0.0278504	-0.0889987	-0.0278218	-0.190927	-0.195096	0.00921521	-0.0611483	2.86008e-05	-0.163077	-0.167246	0.0370656
PODXL2	Q9NZ53	3.76151	0.00151501	0.785731	0.995112	1	0.987556	0.999583	0.969436	0.986051	0.968961	0.0397061	0.911688	0.000487787	0.985549	0.977555	0.899311	1	0.519197	0.999987	1	0.672138	0.995449	0.518883	0.740006	0.152407	0.999993	1	0.0913151	0.257667	1	0.135309	0.0747919	-0.00974303	0.0802637	-0.0458165	0.0947323	0.085369	-0.0605168	-0.145052	-0.055045	-0.181125	-0.0405764	-0.0499397	-0.084535	0.00547182	-0.120608	0.0199404	0.010577
DNAJC6	O75061	5.19331	7.40664e-05	0.999999	0.999859	0.957414	0.999743	0.366628	0.375947	1	0.999824	0.587213	0.998685	0.000511485	0.00265843	1	0.98717	1	0.21201	0.246564	0.999582	0.955683	0.500204	0.562059	0.759794	0.0353883	0.0628056	0.998482	1	0.0186003	0.0307472	-0.0178306	-0.0456897	-0.106425	-0.04594	-0.208636	-0.213147	-0.00802649	-0.0278592	-0.0885945	-0.0281094	-0.190806	-0.195316	0.00980406	-0.0607353	-0.000250283	-0.162947	-0.167457	0.0376632
ROCK1	Q13464	5.2232	6.96463e-05	0.999352	0.99999	0.999613	1	0.819777	0.574169	0.99991	0.999983	0.431287	0.90003	0.000521657	0.000147892	0.699187	0.94093	0.998958	0.165483	0.0533149	0.977074	0.995812	0.649373	0.271239	1	0.168225	0.0452879	0.999501	0.990284	0.679585	0.316031	-0.0717465	-0.0437281	0.0696973	0.0127339	0.198015	0.259145	0.0579557	0.0280184	0.141444	0.0844805	0.269761	0.330891	0.129702	0.113425	0.056462	0.241743	0.302873	0.101684
LAMB1	G3XAI2	3.92634	0.0010638	0.802587	0.999936	0.999943	0.997511	0.999448	0.999999	0.98949	0.751042	0.00918778	0.737844	0.000522195	0.211768	0.974127	0.949795	0.999959	0.855707	0.999991	0.9986	0.587297	0.999995	0.970104	0.504415	0.303542	0.992114	0.999972	0.864491	0.275894	0.964537	-0.35003	-0.101485	0.0925584	-0.162816	0.12621	-0.0512633	-0.21479	0.248545	0.442589	0.187215	0.47624	0.298767	0.135241	0.194043	-0.0613309	0.227694	0.0502214	-0.113305
EPHA5	B7ZKJ3	5.46533	4.24193e-05	0.236998	0.491238	0.938819	0.991014	0.999925	1	0.973562	0.999995	0.272771	0.0427213	0.000555525	0.000173872	0.297269	0.854631	0.543041	0.15158	0.0506766	0.811493	0.998596	0.812056	0.425441	0.999999	0.989134	0.786413	0.999973	0.991935	0.955406	0.692137	0.334157	0.310033	0.167735	0.117982	0.0550778	-0.00646055	0.148334	-0.0241244	-0.166422	-0.216176	-0.27908	-0.340618	-0.185823	-0.142298	-0.192051	-0.254955	-0.316493	-0.161699
VASP	P50552	4.57214	0.000269952	0.990337	0.999864	0.999895	0.999994	0.936499	0.863393	0.999648	0.999515	0.221802	0.333936	0.000566584	0.000738587	0.280638	0.916111	0.96412	0.251746	0.169098	0.898159	0.999996	0.862981	0.70431	1	0.684919	0.508869	0.999927	0.999812	0.962348	0.871357	-0.15013	-0.0875823	0.0780678	0.0507094	0.215244	0.260098	0.096826	0.0625475	0.228198	0.200839	0.365374	0.410228	0.246956	0.16565	0.138292	0.302827	0.34768	0.184408
CNTNAP4	A0A0A0MR20	4.78056	0.000174381	0.288593	0.917054	0.999996	0.837517	0.99999	0.999937	0.861067	0.860312	0.00321389	0.696029	0.000575897	0.00766426	0.847064	0.785832	1	0.76066	0.875896	1	0.439304	1	0.999998	0.585376	0.350744	0.591898	1	1	0.527166	0.718581	0.337802	0.20354	0.0385635	0.21655	0.0435062	0.0583871	0.217895	-0.134261	-0.299238	-0.121252	-0.294296	-0.279415	-0.119907	-0.164977	0.0130095	-0.160034	-0.145153	0.0143548
CDK16	Q00536-2	5.57348	3.40424e-05	0.605072	0.67764	0.99995	0.934079	0.999999	0.998911	0.999829	1	0.111877	0.932796	0.000580939	0.00023971	0.312365	0.427454	0.976906	0.0558516	0.0195656	0.594823	0.84251	0.959115	0.71012	1	0.145143	0.0486522	0.944611	0.995321	0.951487	0.717842	0.155392	0.165671	0.0331613	0.105085	-0.0177372	-0.0527436	0.0412103	0.0102797	-0.12223	-0.0503066	-0.173129	-0.208135	-0.114181	-0.13251	-0.0605863	-0.183408	-0.218415	-0.124461
TBXAS1	A0A0C4DH47	3.50585	0.00262727	0.998805	0.999994	0.999945	1	0.852456	0.982851	0.999926	0.999855	0.53267	0.88265	0.000588191	0.0593858	0.654064	0.980276	0.99958	0.217357	0.674632	0.982649	0.99925	0.571524	0.98012	1	0.194374	0.790734	0.999293	0.990274	0.735878	0.991935	-0.13624	-0.0700423	0.0900131	0.0148621	0.326538	0.220879	0.0972675	0.0661978	0.226253	0.151102	0.462778	0.357119	0.233508	0.160055	0.0849044	0.39658	0.290921	0.16731
COPS7A	Q9UBW8	4.35644	0.000425611	0.999591	1	0.926285	0.985456	0.808713	0.861009	0.998279	0.988772	0.0189855	0.0865872	0.000588896	0.00631166	0.460667	0.735594	0.933149	0.436544	0.575871	0.993537	0.999148	0.9998	0.999988	0.987633	0.956203	0.987214	0.999945	1	0.877897	0.943813	0.0215605	-0.00284411	-0.0540309	-0.0397369	-0.0647534	-0.0618297	-0.029254	-0.0244046	-0.0755914	-0.0612975	-0.0863139	-0.0833903	-0.0508145	-0.0511867	-0.0368928	-0.0619093	-0.0589856	-0.0264099
FERMT3	Q86UX7	4.54136	0.000288019	1	1	0.991325	0.999544	0.611921	0.603637	0.974778	1	0.470194	0.834878	0.000589216	0.00264485	0.399239	0.857164	0.977181	0.0888383	0.106378	0.766379	0.999315	0.63033	0.660241	0.999983	0.23662	0.290551	0.991559	1	0.912417	0.908761	-0.0441214	-0.0425049	0.213392	0.132974	0.457953	0.474459	0.265564	0.0016165	0.257513	0.177095	0.502074	0.518581	0.309685	0.255897	0.175479	0.500458	0.516964	0.308069
PFDN6	O15212	4.06874	0.000784605	0.975485	0.999984	1	0.999994	0.969142	0.966858	0.999997	0.981145	0.492224	0.193111	0.000599738	0.00310516	0.920752	0.99943	0.987755	0.488158	0.524224	1	0.999908	0.612252	0.667935	0.999796	0.845462	0.870097	0.990617	1	0.417796	0.471152	0.0698677	0.0252269	-0.00296276	-0.0200632	-0.0743709	-0.0775338	0.0187496	-0.0446408	-0.0728305	-0.0899309	-0.144239	-0.147402	-0.0511181	-0.0281897	-0.0452901	-0.0995977	-0.102761	-0.00647726
RAB3GAP2	Q9H2M9	9.32089	2.95803e-08	0.997852	1	0.307346	0.913893	0.161744	0.00567041	0.934021	0.996681	0.021118	0.895368	0.000601364	1.38874e-07	0.959153	0.0673343	0.790115	0.0138731	4.41977e-05	0.859886	0.56926	0.999698	0.14122	0.694275	0.184644	0.000379748	1	0.22702	0.33453	0.00225631	-0.030595	-0.00865215	-0.112763	-0.0607999	-0.12529	-0.188959	-0.0600889	0.0219428	-0.082168	-0.0302049	-0.0946955	-0.158364	-0.029494	-0.104111	-0.0521477	-0.116638	-0.180307	-0.0514368
CEP170B	Q9Y4F5	5.86646	1.8845e-05	0.981858	0.999205	0.999991	0.999477	0.960274	0.695481	1	0.999841	0.256189	0.994159	0.000604424	3.45614e-05	0.893042	0.909148	1	0.221919	0.0355783	0.998869	0.837838	0.837415	0.244703	0.996768	0.0586769	0.00461645	0.998978	0.923311	0.466492	0.0869615	0.0845829	0.0578455	-0.0273337	0.0498466	-0.0994913	-0.160807	0.0150986	-0.0267374	-0.111917	-0.0347363	-0.184074	-0.24539	-0.0694843	-0.0851792	-0.00799887	-0.157337	-0.218653	-0.0427469
CNTNAP4	E9PDN6	4.77271	0.000177266	0.292995	0.924217	0.999997	0.842542	0.99999	0.999951	0.860671	0.848594	0.00313916	0.692941	0.000615891	0.00735871	0.854531	0.795849	1	0.781459	0.881765	1	0.438031	1	0.999999	0.572297	0.362388	0.587205	1	1	0.525999	0.703653	0.336174	0.199589	0.0367699	0.214716	0.0434371	0.0561401	0.217776	-0.136585	-0.299404	-0.121458	-0.292737	-0.280034	-0.118399	-0.162819	0.0151271	-0.156152	-0.143449	0.0181869
TLN1	Q9Y490	4.28579	0.000494369	0.971638	0.998809	0.999983	1	0.973789	0.977927	0.999188	0.999657	0.168555	0.439023	0.000621097	0.00431728	0.99737	0.872054	0.978633	0.247396	0.319255	1	0.999518	0.918501	0.949371	0.848266	0.592953	0.705258	0.977243	1	0.163843	0.240697	-0.188909	-0.127001	0.0621086	0.00437922	0.19017	0.18977	-0.114716	0.0619084	0.251018	0.193289	0.37908	0.378679	0.0741931	0.189109	0.13138	0.317171	0.316771	0.0122847
PXN	P49023-3	8.17545	2.26945e-07	0.979464	0.943923	0.999958	0.999997	0.965225	0.278982	1	0.999514	0.174182	0.245478	0.000635622	1.05918e-07	0.623952	0.327063	0.409513	0.0238521	7.03134e-05	0.645777	0.999999	0.915499	0.0197078	0.999884	0.79524	0.00795451	0.999998	0.196906	0.770393	0.014587	-0.149197	-0.203814	0.0595755	0.0395098	0.167522	0.387393	0.0155732	-0.0546178	0.208772	0.188706	0.316718	0.53659	0.16477	0.26339	0.243324	0.371336	0.591207	0.219388
UBA1	P22314	5.68111	2.73733e-05	0.989787	0.999979	0.952451	0.965914	0.943042	0.997565	0.993288	0.610163	0.00463722	0.00508795	0.000651939	0.999993	1	0.960923	0.976021	0.944149	0.8324	0.779417	1	1	0.0548512	0.0632282	1	0.0641598	0.073981	0.0235255	0.032934	0.999998	0.0496227	-0.021846	-0.0685697	-0.063934	-0.0689975	0.0412798	0.0503229	-0.0714687	-0.118192	-0.113557	-0.11862	-0.00834294	0.000700238	-0.0467237	-0.042088	-0.0471515	0.0631258	0.0721689
CACNA1C	Q13936-2	3.02844	0.00737294	0.998309	0.999991	1	1	0.8733	0.999995	1	0.999812	0.784189	0.825675	0.000663563	0.640005	0.995106	0.997821	0.999029	0.234018	0.991495	1	1	0.354631	0.999999	0.999476	0.257542	0.999985	0.999844	0.490178	0.193777	0.99654	0.0555291	0.0289604	-0.0139727	-0.00830943	-0.121848	-0.0245626	0.0170147	-0.0265686	-0.0695017	-0.0638385	-0.177377	-0.0800916	-0.0385144	-0.0429331	-0.0372699	-0.150808	-0.053523	-0.0119457
CRYM	Q14894	4.76592	0.000179801	0.198669	0.501092	0.844799	0.944157	0.999603	0.999549	0.391317	0.99988	0.475119	0.142714	0.000674974	0.00534193	0.999981	0.970395	0.835453	0.222947	0.308504	1	0.999617	0.645882	0.767142	0.906713	0.910173	0.95428	0.655308	1	0.0786931	0.140583	0.38353	0.340715	0.226195	0.181054	0.0781972	0.0820219	0.354898	-0.0428146	-0.157334	-0.202475	-0.305333	-0.301508	-0.0286314	-0.11452	-0.159661	-0.262518	-0.258693	0.0141832
TRAPPC11	Q7Z392	4.52361	0.000298989	0.970162	0.926298	0.662439	0.859554	0.0731033	0.136007	0.930358	0.999452	0.764954	0.988389	0.000677373	0.0143765	0.999704	0.998657	1	0.271733	0.500834	1	0.998182	0.375894	0.69922	0.993424	0.0780831	0.27661	0.999998	0.999974	0.113392	0.301785	-0.0473011	-0.0637953	-0.0848119	-0.0672345	-0.140846	-0.13216	-0.060444	-0.0164942	-0.0375107	-0.0199334	-0.0935444	-0.0848585	-0.0131429	-0.0210166	-0.00343923	-0.0770503	-0.0683643	0.00335128
C9orf172	C9J069	3.47507	0.00280769	1	0.99958	0.981815	1	0.472011	0.99987	0.999669	0.993567	0.621645	1	0.000683112	0.994274	0.991472	0.999382	0.996012	0.407502	1	1	0.765796	0.511538	0.987434	0.997629	0.00790356	0.997414	0.995393	0.082069	0.2244	1	-0.00528886	-0.0557858	-0.0945153	-0.00472156	-0.199495	-0.0433199	-0.0515768	-0.0504969	-0.0892264	0.000567298	-0.194206	-0.038031	-0.0462879	-0.0387295	0.0510642	-0.14371	0.0124659	0.00420902
MYOF	Q9NZM1	3.56119	0.00233173	0.998223	1	0.991924	0.992519	0.8769	0.998192	1	0.992749	0.0871287	0.0747871	0.000684318	0.193651	0.879002	0.901042	0.902322	0.416962	0.966522	0.999982	1	0.980357	0.999988	0.964441	0.97244	0.999993	0.965513	0.904976	0.50476	0.993753	-0.194421	-0.0312863	0.260706	0.255459	0.420632	0.204845	0.0458739	0.163134	0.455127	0.449879	0.615053	0.399266	0.240294	0.291992	0.286745	0.451919	0.236131	0.0771602
CAMSAP1	Q5T5Y3-3	4.31386	0.000465799	0.846435	0.999943	0.999892	0.947024	0.998984	0.999332	0.992174	0.817184	0.549448	0.999749	0.0006864	0.00526718	0.983217	1	0.968236	0.824314	0.875886	0.999162	0.91077	0.579235	0.707818	0.99773	0.0301749	0.0740687	0.999776	1	0.268899	0.378738	0.0940458	0.0284593	0.0289718	0.0784831	-0.0395284	-0.038141	0.0583113	-0.0655865	-0.0650741	-0.0155627	-0.133574	-0.132187	-0.0357345	0.000512436	0.0500238	-0.0679877	-0.0666003	0.029852
GSKIP	Q9P0R6	5.91667	1.70402e-05	0.669886	0.820092	0.998369	0.996799	0.999993	0.980076	0.915781	1	0.439042	0.483562	0.000702341	3.0115e-05	0.998183	0.872493	0.901135	0.113703	0.0131112	0.999919	1	0.685342	0.129972	0.967127	0.569472	0.0851252	0.979531	0.900941	0.159891	0.0163752	0.170156	0.164496	0.0650109	0.0717725	-0.0279039	-0.0981167	0.133308	-0.00565992	-0.105145	-0.0983836	-0.19806	-0.268273	-0.0368483	-0.0994853	-0.0927236	-0.1924	-0.262613	-0.0311884
RASAL2	Q9UJF2-2	3.75795	0.00152664	0.999999	0.999995	0.998491	0.999997	0.642967	0.815518	0.995249	0.995092	0.708516	0.983623	0.000704174	0.0213347	0.666915	0.999725	1	0.391014	0.691201	0.998049	0.997395	0.434926	0.810911	0.999998	0.089901	0.363663	0.989295	0.99981	0.746407	0.951546	0.0179932	-0.0261376	-0.0574278	-0.0221279	-0.159071	-0.136997	-0.0713298	-0.0441308	-0.0754211	-0.0401212	-0.177065	-0.15499	-0.0893231	-0.0312902	0.00400963	-0.132934	-0.110859	-0.0451922
HSD17B11	Q8NBQ5	5.50964	3.8759e-05	0.994088	0.999829	0.982756	0.999996	0.92606	0.999996	0.722417	0.99992	0.0234622	0.972018	0.000711621	0.474066	0.664363	0.497284	0.999981	0.216837	0.966484	0.740214	0.427553	0.999716	0.940763	0.00229562	0.110446	0.984358	0.300543	0.654691	0.000157051	0.0560234	-0.122837	-0.0804762	0.154595	-0.0431128	0.196961	0.0426266	-0.284638	0.0423613	0.277432	0.0797246	0.319798	0.165464	-0.1618	0.235071	0.0373633	0.277437	0.123103	-0.204162
GRIPAP1	Q4V328	3.82731	0.00131538	0.691287	0.804959	0.996808	0.932999	0.999986	0.999999	0.913282	1	0.576609	0.9837	0.000723504	0.0861518	0.99915	0.894563	0.998263	0.0920104	0.475342	0.999865	0.98928	0.562011	0.987211	0.98114	0.0911306	0.654886	1	0.982279	0.139948	0.664604	0.132484	0.133186	0.0573959	0.0968868	-0.0244772	0.0157456	0.106482	0.000701954	-0.0750877	-0.0355968	-0.156961	-0.116738	-0.026002	-0.0757897	-0.0362988	-0.157663	-0.11744	-0.026704
TBK1	Q9UHD2	3.77311	0.00147773	0.434018	0.669679	0.97815	0.890897	1	0.999233	0.781296	1	0.432222	0.836477	0.000728008	0.0839411	0.996942	0.904791	0.992219	0.143295	0.589902	0.999963	0.99874	0.696838	0.996738	0.973487	0.258206	0.888239	0.99975	0.98348	0.181129	0.728938	0.119847	0.112687	0.0581845	0.0787365	0.00455212	0.0337502	0.0965032	-0.00716003	-0.0616621	-0.04111	-0.115294	-0.0860964	-0.0233433	-0.054502	-0.03395	-0.108134	-0.0789363	-0.0161833
PPP2R5D	Q14738	5.46239	4.26743e-05	0.790997	0.712199	0.354166	0.43414	0.0193423	0.0113664	0.317075	0.999421	0.770868	0.895132	0.000735233	0.000711795	0.729139	0.998807	0.999923	0.281232	0.171128	0.994917	0.999995	0.381275	0.23074	0.999998	0.203372	0.117106	0.999754	0.999521	0.694487	0.48944	-0.0935205	-0.115472	-0.142705	-0.133213	-0.216358	-0.234003	-0.152109	-0.0219511	-0.049185	-0.039692	-0.122837	-0.140482	-0.0585881	-0.0272339	-0.017741	-0.100886	-0.118531	-0.0366371
LAMB2	P55268	5.08791	9.20594e-05	0.891461	0.999609	0.99997	1	0.997423	0.94162	0.998839	0.953725	0.0341948	0.297525	0.000754082	0.000131909	0.946982	0.911273	0.999178	0.621486	0.254198	1	0.987078	0.998898	0.851958	0.799384	0.763225	0.298	0.995223	0.979947	0.391568	0.11415	-0.291141	-0.126986	0.0803156	-0.0353091	0.152907	0.269494	-0.143743	0.164155	0.371456	0.255832	0.444048	0.560635	0.147398	0.207302	0.091677	0.279893	0.39648	-0.0167564
MARK1	Q9P0L2	5.7106	2.57902e-05	0.768992	0.974355	0.999998	0.991866	0.999876	0.940086	0.99772	0.997806	0.178505	0.834321	0.000769195	1.84931e-05	0.833725	0.931288	0.999943	0.349247	0.0450468	0.999579	0.968462	0.925733	0.254346	0.996108	0.266447	0.0175491	0.999999	0.844368	0.583702	0.0864105	0.14165	0.101801	0.0215408	0.0767347	-0.0392228	-0.110469	0.0651464	-0.0398492	-0.120109	-0.0649154	-0.180873	-0.252119	-0.0765037	-0.0802602	-0.0250662	-0.141024	-0.21227	-0.0366545
NEDD4L	Q96PU5-2	3.68482	0.00178663	0.995593	0.999987	1	1	0.918505	0.992726	0.998311	0.999006	0.718029	0.930818	0.000778803	0.0576461	1	0.998531	0.999993	0.309827	0.751767	0.999867	0.999868	0.440413	0.930414	0.930653	0.170461	0.716602	0.990675	0.994439	0.0474173	0.317165	0.0733314	0.0345232	-0.0112439	0.0140622	-0.125806	-0.0836325	0.0684696	-0.0388082	-0.0845753	-0.0592691	-0.199137	-0.156964	-0.00486182	-0.0457672	-0.020461	-0.160329	-0.118156	0.0339464
MARK3	A0A0A0MT23	4.02111	0.000868608	0.99894	0.825137	0.516877	0.875274	0.198912	0.370812	0.96565	0.74879	0.0958784	0.715551	0.00078136	0.0278789	0.981138	0.999412	0.999973	0.887718	0.988483	0.997839	0.956797	0.979554	0.999918	0.865129	0.375426	0.80544	0.99989	0.999549	0.291235	0.6627	-0.0512551	-0.144719	-0.179507	-0.123073	-0.225522	-0.200623	-0.0992236	-0.0934642	-0.128252	-0.0718181	-0.174267	-0.149368	-0.0479686	-0.0347881	0.0216461	-0.0808023	-0.0559037	0.0454956
JAKMIP1	Q96N16	3.35448	0.00364299	0.901819	0.99995	1	0.96658	0.996864	0.986488	0.999986	0.899642	0.397316	0.999914	0.000789738	0.99709	0.735956	0.999982	0.984485	0.739443	0.997127	1	0.793619	0.740303	0.919351	0.999998	0.0275935	0.999996	0.944927	0.0741714	0.696941	0.985991	0.10348	0.0338962	0.0147363	0.0873761	-0.0572843	0.0749984	0.0269873	-0.0695839	-0.0887438	-0.016104	-0.160764	-0.0284817	-0.0764928	-0.0191599	0.0534798	-0.0911806	0.0411022	-0.00690897
CHMP7	Q8WUX9	4.83127	0.000156863	0.885242	0.948752	0.999882	1	0.997897	0.999994	0.871606	1	0.0200048	0.199024	0.000790326	0.0462574	0.999996	0.298192	0.716666	0.11607	0.417688	0.999996	0.988303	0.999908	0.999996	0.0921478	0.868287	0.998709	0.393032	0.997222	0.0192597	0.155859	0.0893523	0.0860656	-0.0297795	0.00469198	-0.0449011	-0.0194532	0.0996019	-0.00328663	-0.119132	-0.0846603	-0.134253	-0.108805	0.0102497	-0.115845	-0.0813736	-0.130967	-0.105519	0.0135363
STT3A	P46977	5.58468	3.32769e-05	0.976846	0.992655	0.999961	0.990143	0.973056	0.869102	1	1	0.163094	0.999999	0.000795595	0.000309924	0.819371	0.669659	1	0.123066	0.0453721	0.972681	0.417121	0.939182	0.656256	0.995843	0.0159361	0.00487707	0.939039	0.995045	0.606326	0.299554	-0.108347	-0.101013	0.0418472	-0.0974786	0.11368	0.159887	-0.0123673	0.00733337	0.150194	0.0108682	0.222026	0.268234	0.0959795	0.142861	0.0035348	0.214693	0.2609	0.0886461
ATP6V1B2	P21281	4.13507	0.000681129	0.988064	0.999244	0.99997	1	0.954374	0.997593	0.96804	0.999966	0.260134	0.609352	0.000804956	0.059224	0.999854	0.880867	0.983642	0.207259	0.624818	0.998559	0.999324	0.863881	0.999225	0.352051	0.474809	0.950218	0.643555	0.994343	0.0118751	0.130408	0.0674908	0.0492328	-0.028165	-0.00289158	-0.0875823	-0.0545794	0.0872974	-0.018258	-0.0956558	-0.0703824	-0.155073	-0.12207	0.0198065	-0.0773978	-0.0521244	-0.136815	-0.103812	0.0380645
CALCOCO1	Q9P1Z2	4.69787	0.000207322	1	1	0.999505	1	0.492864	0.723068	1	1	0.976357	0.999993	0.000832013	0.0333231	1	0.993357	1	0.0756918	0.271023	1	0.958699	0.143438	0.528499	0.995936	0.00412157	0.0570902	0.999998	0.999224	0.0427987	0.217299	-0.00370776	0.00277266	-0.0432197	0.0072512	-0.160263	-0.135862	-0.00502387	0.00648042	-0.0395119	0.010959	-0.156555	-0.132154	-0.00131612	-0.0459924	0.00447854	-0.163036	-0.138634	-0.00779653
GPHN	Q9NQX3-2	4.98788	0.000113249	0.980013	0.862388	0.706645	0.841816	0.092714	0.0597417	0.482622	0.982426	0.767571	0.957948	0.000848	0.000913545	0.416372	0.999997	1	0.521933	0.362565	0.993856	0.999821	0.404271	0.2606	0.998051	0.142913	0.0878269	0.962322	0.999687	0.927491	0.791723	-0.077158	-0.127651	-0.142703	-0.121078	-0.238788	-0.260757	-0.177825	-0.050493	-0.0655446	-0.0439197	-0.16163	-0.183599	-0.100667	-0.0150516	0.00657328	-0.111137	-0.133106	-0.0501741
MARK3	J3KNR0	3.96661	0.000975964	0.998959	0.842653	0.534949	0.882235	0.203718	0.375843	0.966457	0.78232	0.108533	0.735272	0.000848849	0.029021	0.981787	0.999285	0.999986	0.871015	0.984726	0.998625	0.960528	0.975688	0.999862	0.880041	0.369269	0.797542	0.99992	0.999581	0.297204	0.666513	-0.0510923	-0.141113	-0.176941	-0.12148	-0.224371	-0.199759	-0.0987473	-0.0900212	-0.125849	-0.0703879	-0.173279	-0.148667	-0.047655	-0.0358274	0.0196333	-0.0832577	-0.0586459	0.0423662
EMILIN1	A0A0C4DFX3	4.66408	0.000222536	0.991004	0.999995	0.972867	0.999994	0.946963	0.981451	0.998527	0.993547	0.0105815	0.957302	0.000854118	0.0159017	0.999995	0.60597	1	0.432848	0.666869	0.999772	0.330845	0.999999	1	0.179868	0.144359	0.398878	0.998915	0.999983	0.0772669	0.221512	-0.250573	-0.0918514	0.318786	-0.0865578	0.351022	0.297957	-0.203678	0.158722	0.569359	0.164016	0.601595	0.54853	0.046895	0.410637	0.00529359	0.442873	0.389808	-0.111827
NEDD4L	Q96PU5	3.6585	0.00189075	0.9958	0.999986	1	1	0.920445	0.99252	0.998283	0.999149	0.732614	0.934761	0.000855787	0.0581761	1	0.998593	0.999992	0.311905	0.745886	0.999872	0.999886	0.439999	0.925293	0.932694	0.173824	0.711273	0.990614	0.995205	0.048319	0.312541	0.0727881	0.0348837	-0.010594	0.0141875	-0.125231	-0.0840484	0.0686727	-0.0379044	-0.0833821	-0.0586006	-0.198019	-0.156837	-0.00411537	-0.0454776	-0.0206962	-0.160115	-0.118932	0.033789
ATG2A	Q2TAZ0	3.84107	0.00127713	0.99988	0.988517	0.902761	1	0.788658	0.998066	0.999892	0.429362	0.0201622	0.997552	0.000857646	0.398975	0.808187	0.999647	0.826148	0.990498	0.999911	0.997725	0.245509	0.99993	0.954232	0.88123	0.0569814	0.898116	0.991047	0.749995	0.629951	0.999974	0.0330056	-0.0764146	-0.105234	0.00699634	-0.122096	-0.0529523	-0.0353495	-0.10942	-0.13824	-0.0260093	-0.155101	-0.0859579	-0.0683551	-0.0288194	0.083411	-0.0456813	0.0234623	0.0410651
DDX58	O95786	3.75695	0.00152993	1	1	0.91544	0.999681	0.646145	0.871528	0.998208	0.999973	0.0881617	0.860982	0.00089322	0.0481123	0.810414	0.689679	0.998317	0.210697	0.581718	0.99193	0.877463	0.986189	0.999999	0.983178	0.257859	0.775865	0.999993	0.997567	0.632778	0.954271	-0.0380187	0.0101941	0.277514	0.108138	0.381985	0.303425	0.147036	0.0482128	0.315533	0.146156	0.420004	0.341443	0.185055	0.26732	0.0979436	0.371791	0.29323	0.136842
PCMT1	H7BY58	3.85642	0.00123575	0.999954	1	1	0.999569	0.760762	0.999764	0.99801	0.993092	0.97491	0.999974	0.000900671	0.999997	0.603216	1	0.979414	0.444309	0.986902	0.997276	0.945936	0.152438	0.966192	0.989948	0.00368149	1	0.563361	0.00677568	0.824265	0.629691	0.0664623	-0.0297675	-0.0256889	0.0969117	-0.292982	0.0891634	-0.127996	-0.0962299	-0.0921512	0.0304494	-0.359444	0.0227011	-0.194458	0.0040787	0.126679	-0.263214	0.118931	-0.0982283
PCDHGC5	Q9Y5F6	4.41198	0.000378418	0.964693	0.999999	0.999999	0.999312	0.984583	0.974578	0.997949	0.918517	0.238968	0.978477	0.000920233	0.00279446	0.067314	0.9991	0.999728	0.724441	0.686778	0.93712	0.893365	0.89353	0.862756	0.994727	0.115041	0.132345	0.519872	0.999999	0.999966	0.999647	0.125608	0.0267365	-0.024126	0.0684931	-0.110636	-0.124319	-0.084638	-0.098872	-0.149734	-0.0571154	-0.236245	-0.249927	-0.210247	-0.0508625	0.0417566	-0.137373	-0.151055	-0.111374
EPB41L2	H0Y5B0	4.68473	0.000213107	0.423426	0.62486	0.99544	0.996114	1	1	0.605372	1	0.180447	0.134113	0.000926508	0.00842236	0.999999	0.688998	0.649406	0.130055	0.214041	1	1	0.936581	0.976474	0.617437	0.940361	0.979092	0.568153	1	0.0690805	0.141031	-0.382251	-0.370669	-0.141329	-0.136674	-0.022992	-0.0336359	-0.36102	0.0115827	0.240922	0.245578	0.359259	0.348615	0.0212318	0.22934	0.233995	0.347677	0.337033	0.00964909
PRKCE	Q02156	8.287	1.85289e-07	0.999688	0.999328	0.992048	1	0.827817	0.117054	0.999944	0.999999	0.17046	0.99177	0.000937252	1.28888e-07	0.78676	0.500607	0.995531	0.0663347	0.000237761	0.896247	0.763528	0.943875	0.0226475	0.997785	0.0843219	7.6981e-05	0.994965	0.17926	0.666314	0.00798043	0.0475113	0.0605862	-0.0829988	0.00800553	-0.144935	-0.284303	-0.0400515	0.0130749	-0.13051	-0.0395057	-0.192446	-0.331814	-0.0875628	-0.143585	-0.0525807	-0.205521	-0.344889	-0.100638
ANKRD34A	Q69YU3	4.27802	0.000502588	0.934981	0.999873	1	0.999827	0.994067	0.979895	0.995528	0.966305	0.348739	0.835979	0.000973783	0.00156031	0.998024	0.998773	1	0.611735	0.493291	0.999916	0.99607	0.810081	0.683744	0.944693	0.2929	0.225552	0.999559	0.999943	0.187028	0.141416	0.153396	0.0628151	0.00482598	0.0604179	-0.102405	-0.129581	0.104165	-0.090581	-0.14857	-0.0929782	-0.255801	-0.282978	-0.0492316	-0.0579891	-0.0023972	-0.16522	-0.192397	0.0413494
SCYL1	Q96KG9	6.46331	5.77074e-06	0.634522	0.626728	0.999958	0.899561	1	0.992722	0.760577	0.999942	0.130759	0.987392	0.00097967	6.57876e-05	1	0.347962	0.980779	0.0433041	0.00543127	0.999919	0.731329	0.969257	0.482608	0.487685	0.0990112	0.00968192	0.999146	0.936009	0.0569258	0.00622797	0.117333	0.134043	0.025045	0.0886523	-0.0123223	-0.0552596	0.113195	0.0167104	-0.092288	-0.0286808	-0.129655	-0.172593	-0.00413777	-0.108998	-0.0453912	-0.146366	-0.189303	-0.0208482
GGA3	Q9NZ52	4.20457	0.000587467	0.997109	1	0.999214	0.999998	0.912603	0.91105	0.999975	0.934005	0.218077	0.984736	0.000985977	0.00472499	0.999303	0.997939	0.99976	0.701718	0.726194	0.998883	0.856765	0.914711	0.927192	0.841589	0.105912	0.161311	0.999999	1	0.155077	0.201798	0.0483645	-0.00740972	-0.0414692	0.0167068	-0.0900715	-0.0930217	0.0256811	-0.0557743	-0.0898337	-0.0316578	-0.138436	-0.141386	-0.0226835	-0.0340594	0.0241165	-0.0826618	-0.085612	0.0330908
NAV1	Q8NEY1	2.97479	0.00827991	0.999963	0.997134	0.995638	0.999987	0.76089	0.999981	1	0.691504	0.368885	0.875733	0.000988321	0.876317	0.994833	1	0.998325	0.932299	0.998886	0.987812	0.994353	0.794778	0.996381	0.969461	0.254145	1	0.999966	0.307663	0.230516	0.999945	0.0325232	-0.071501	-0.0708108	-0.0291546	-0.148027	-0.0311405	-0.00803824	-0.104024	-0.103334	-0.0616778	-0.18055	-0.0636637	-0.0405614	0.000690163	0.0423464	-0.0765259	0.0403605	0.0634628
CYFIP1	Q7L576	3.83801	0.00128554	0.997355	0.999833	1	0.999998	0.909749	0.96171	0.999998	0.999996	0.804238	0.986563	0.000994282	0.0170508	0.995361	0.992424	0.999957	0.18805	0.371985	0.999979	0.99923	0.388956	0.691771	0.999607	0.101956	0.311899	1	0.999987	0.225575	0.462287	-0.0592138	-0.043977	0.00819586	-0.0207564	0.112591	0.097922	-0.0212729	0.0152368	0.0674097	0.0384574	0.171805	0.157136	0.0379409	0.0521728	0.0232205	0.156568	0.141899	0.0227041
FARSA	K7ER00	3.4398	0.00302987	0.998823	0.999999	0.999998	1	0.880875	0.978922	0.999996	0.999134	0.728067	0.885109	0.00101265	0.0498721	0.99937	0.998535	0.999939	0.329396	0.722109	1	0.999988	0.469266	0.9113	0.993607	0.246834	0.754985	0.999501	0.997918	0.154249	0.540198	0.069987	0.025311	-0.0284911	-0.00746833	-0.160309	-0.117936	0.0327647	-0.044676	-0.0984781	-0.0774553	-0.230296	-0.187923	-0.0372223	-0.0538021	-0.0327793	-0.18562	-0.143247	0.00745375
TNR	Q92752	3.59007	0.002191	0.839679	0.996541	0.999724	0.999999	0.999513	0.999984	0.984595	0.981048	0.616682	0.248567	0.00101357	0.0209313	0.994533	0.999911	0.993517	0.551332	0.79097	0.999998	0.999786	0.576223	0.865959	0.99605	0.847483	0.980263	0.942501	0.999957	0.235809	0.508859	0.121852	0.0683284	0.0427764	0.0195507	-0.0453078	-0.0281828	0.0838893	-0.0535234	-0.0790754	-0.102301	-0.16716	-0.150035	-0.0379625	-0.025552	-0.0487777	-0.113636	-0.0965112	0.0155609
COL12A1	Q99715	4.1454	0.0006663	0.899483	1	0.993488	0.999998	0.997843	1	0.980904	0.71493	0.00238852	0.413628	0.00103766	0.391779	0.999796	0.874555	1	0.924351	1	0.963276	0.627972	0.999993	0.711118	0.120493	0.695933	1	0.930287	0.781415	0.130658	0.912352	-0.701468	-0.0991734	0.44756	-0.129299	0.364117	-0.10034	-0.555992	0.602295	1.14903	0.572169	1.06559	0.601128	0.145476	0.546733	-0.0301255	0.463291	-0.00116676	-0.456819
RAD50	Q92878-2	5.46081	4.28119e-05	0.988326	0.995602	0.999994	1	0.960827	0.848106	0.967963	1	0.344634	0.760213	0.00106184	0.000475761	0.999839	0.802862	0.967702	0.123253	0.0494287	0.999957	0.998652	0.82374	0.500665	0.422813	0.377545	0.158827	0.753371	0.996541	0.0138516	0.00486975	-0.077235	-0.0745763	0.0253031	-0.00698878	0.0977585	0.132768	-0.100323	0.00265865	0.102538	0.0702462	0.174993	0.210002	-0.0230876	0.0998794	0.0675876	0.172335	0.207344	-0.0257462
SPTAN1	Q13813-3	10.8816	2.14421e-09	0.318025	0.787148	0.998533	0.879996	0.999983	0.584574	0.902714	0.992196	0.0429266	0.639213	0.00106207	2.27858e-11	0.797822	0.821555	0.999765	0.47357	0.000109344	0.999853	0.908976	0.998913	0.00133029	0.95161	0.490278	7.41689e-06	1	0.00247729	0.670528	9.51178e-05	-0.277409	-0.211648	-0.0789523	-0.170098	-0.0392378	0.237255	-0.169604	0.0657605	0.198457	0.107311	0.238171	0.514664	0.107805	0.132696	0.04155	0.172411	0.448903	0.0420449
C2CD2L	O14523	5.37711	5.07919e-05	0.955581	0.996819	1	0.999709	0.989907	0.87058	0.989042	0.999802	0.311387	0.931141	0.00106353	0.000129255	0.999992	0.936453	0.999923	0.276368	0.0688832	1	0.975166	0.850783	0.347506	0.798396	0.198025	0.0334823	0.99795	0.9679	0.0904997	0.0154031	0.107931	0.0779436	-0.00799271	0.0494897	-0.0847238	-0.140987	0.0915005	-0.0299878	-0.115924	-0.0584417	-0.192655	-0.248919	-0.016431	-0.0859363	-0.0284539	-0.162667	-0.218931	0.0135568
ILK	A0A0A0MTH3	4.14807	0.00066253	0.945513	0.999342	0.999988	1	0.992753	0.979877	0.999943	0.993748	0.101596	0.278894	0.00108505	0.0020409	0.915203	0.910525	0.98629	0.458101	0.377644	0.999995	0.999707	0.985244	0.949794	0.957338	0.827515	0.729712	0.997464	0.999977	0.50594	0.419928	-0.220516	-0.119756	0.0611987	0.00588407	0.157506	0.192876	-0.0794794	0.10076	0.281715	0.2264	0.378022	0.413393	0.141037	0.180954	0.12564	0.277262	0.312632	0.0402764
ITGB2	D3DSM0	3.94859	0.00101432	0.999736	0.998972	0.738275	0.99799	0.266849	0.575325	0.841382	0.999993	0.264819	0.999909	0.00109547	0.0872323	0.594886	0.85679	1	0.202871	0.653738	0.95036	0.670444	0.889458	0.999849	0.999999	0.0345294	0.379296	0.881883	0.990241	0.849412	0.998558	0.1001	0.13972	0.358014	0.142524	0.51167	0.413876	0.327136	0.0396201	0.257914	0.0424244	0.41157	0.313776	0.227036	0.218293	0.00280424	0.37195	0.274156	0.187416
PCOLCE	Q15113	4.98637	0.000113604	0.999399	1	0.680215	1	0.860918	0.975675	0.999995	0.994843	0.000523897	0.843334	0.00110147	0.0588874	0.99987	0.226892	0.999993	0.445042	0.838748	0.999982	0.124927	0.997006	0.909494	0.0497503	0.300791	0.828539	0.99682	0.996983	0.126115	0.505905	-0.197762	-0.0122453	0.660432	0.0623632	0.519815	0.379025	-0.105783	0.185516	0.858194	0.260125	0.717576	0.576786	0.0919789	0.672677	0.0746085	0.53206	0.39127	-0.0935375
WDR13	Q9H1Z4	3.21792	0.00489412	0.999267	1	0.994777	1	0.868206	0.996712	1	0.966212	0.163069	0.91133	0.00110474	0.205413	0.996217	0.987256	1	0.627297	0.99262	0.999967	0.922944	0.95702	1	0.85904	0.22639	0.949211	0.999984	0.931447	0.225123	0.89443	0.0492705	-0.0126672	-0.070532	-0.00624397	-0.124126	-0.0654555	0.0119639	-0.0619378	-0.119803	-0.0555145	-0.173397	-0.114726	-0.0373066	-0.0578648	0.00642325	-0.111459	-0.0527883	0.0246312
DUSP3	P51452	6.7315	3.42262e-06	0.752339	0.84208	0.999985	1	0.999966	0.901445	0.998432	1	0.00822672	0.0485811	0.00111846	5.33862e-06	0.770297	0.16566	0.386982	0.105127	0.00355347	0.934137	0.998569	1	0.694728	0.802951	0.995637	0.28484	0.976361	0.626147	0.706996	0.0619622	0.125177	0.127138	-0.025645	0.00299079	-0.028057	-0.106065	0.0533044	0.00196141	-0.150822	-0.122186	-0.153234	-0.231242	-0.0718724	-0.152783	-0.124147	-0.155195	-0.233203	-0.0738338
GOPC	Q9HD26	5.70528	2.60684e-05	0.898048	0.998782	1	0.99942	0.998117	0.808146	1	0.983519	0.175162	0.814993	0.00112498	1.00297e-05	0.278101	0.977711	1	0.549582	0.062962	0.977999	0.972363	0.951082	0.20057	1	0.332249	0.0129816	0.97582	0.718179	0.983264	0.351263	0.107673	0.0566377	-0.00309529	0.0464265	-0.0545423	-0.130561	-0.00707252	-0.0510358	-0.110769	-0.061247	-0.162216	-0.238234	-0.114746	-0.059733	-0.0102112	-0.11118	-0.187198	-0.0637102
ANXA4	P09525	4.57035	0.000270969	0.845258	0.97243	0.999936	0.989868	0.999525	0.990548	0.997755	0.999887	0.503813	0.957814	0.00112842	0.000693808	0.929948	0.974477	0.999963	0.264294	0.134699	0.999452	0.992471	0.695459	0.418109	0.999754	0.165642	0.0745958	0.999997	0.998425	0.481831	0.263863	-0.288404	-0.231507	-0.0820412	-0.178696	0.107719	0.177976	-0.145872	0.0568969	0.206363	0.109708	0.396122	0.46638	0.142532	0.149466	0.0528107	0.339226	0.409483	0.0856355
PPP2CB	P62714	5.79327	2.18309e-05	0.742613	0.869318	0.999998	0.952456	0.999977	0.969708	0.999665	1	0.151466	0.984338	0.00114121	4.05809e-05	0.598563	0.648738	0.999414	0.139723	0.0155014	0.904141	0.781226	0.964682	0.380906	0.999849	0.115815	0.00753467	0.979867	0.885499	0.850908	0.253189	0.0787641	0.0758495	0.0119128	0.0566616	-0.0165465	-0.0524979	0.0262043	-0.0029146	-0.0668513	-0.0221026	-0.0953106	-0.131262	-0.0525599	-0.0639367	-0.019188	-0.092396	-0.128347	-0.0496453
NOTCH2	Q04721	7.58087	6.79933e-07	0.920562	0.975061	0.992492	1	0.996626	0.54373	0.999956	1	0.00314658	0.320607	0.00114212	4.7943e-07	0.843647	0.157732	0.856019	0.163424	0.0016788	0.984126	0.756272	0.999998	0.534662	0.586368	0.795809	0.0140953	0.999803	0.287106	0.624588	0.0123995	-0.184676	-0.168169	0.126679	-0.01466	0.108079	0.302654	-0.0594722	0.0165064	0.311355	0.170016	0.292755	0.48733	0.125203	0.294848	0.153509	0.276248	0.470824	0.108697
IGBP1	P78318	3.29589	0.00413478	0.877422	0.999986	1	0.999981	0.998951	1	0.983904	0.808994	0.0852915	0.465889	0.00116605	0.226586	0.998717	0.997612	1	0.875497	0.999959	0.99195	0.991826	0.991734	0.999946	0.683564	0.665047	0.999865	0.972616	0.921352	0.185931	0.869967	0.104873	0.0271102	-0.0114535	0.026096	-0.0466034	0.0062766	0.0773026	-0.077763	-0.116327	-0.0787773	-0.151477	-0.0985966	-0.0275706	-0.0385637	-0.00101426	-0.0737136	-0.0208336	0.0501924
SCIN	Q9Y6U3	6.27611	8.33859e-06	0.997611	0.999997	1	0.994555	0.913022	0.398298	0.987673	0.998909	0.966748	0.0794896	0.00116937	6.60788e-06	0.121527	1	0.827398	0.355558	0.0231682	0.785113	0.770082	0.19154	0.00444077	0.738147	0.985115	0.229523	0.999998	0.651432	0.999445	0.523159	-0.339226	-0.138365	-0.0676143	0.403769	0.650527	1.14504	0.482558	0.200861	0.271612	0.742995	0.989753	1.48427	0.821784	0.0707512	0.542134	0.788892	1.28341	0.620924
AGAP2	F8VVT9	3.46632	0.00286123	0.985706	0.999978	1	0.999972	0.968557	0.996362	0.999366	0.993679	0.561071	0.958375	0.00117644	0.0402089	0.999522	0.998712	1	0.468535	0.799822	0.999994	0.995768	0.650315	0.953178	0.973302	0.168264	0.579024	0.999961	0.999359	0.157542	0.486373	0.0941929	0.0392202	-0.00813051	0.0374665	-0.110584	-0.0788904	0.0621467	-0.0549728	-0.102323	-0.0567264	-0.204777	-0.173083	-0.0320463	-0.0473507	-0.00175366	-0.149805	-0.118111	0.0229265
ACTN2	P35609-2	7.41081	9.35375e-07	0.132797	0.322984	0.950159	0.355284	0.994635	0.999967	0.933707	0.999999	0.0678074	0.991067	0.00118112	1.73026e-06	0.23643	0.565877	0.999953	0.182284	0.00398716	0.735314	0.549777	0.995898	0.193148	1	0.0986838	0.000590893	0.774871	0.449202	0.990982	0.221885	0.519096	0.49202	0.224832	0.440696	0.147994	-0.0698524	0.246044	-0.0270762	-0.294264	-0.0784002	-0.371102	-0.588948	-0.273052	-0.267188	-0.051324	-0.344026	-0.561872	-0.245976
TRIM25	Q14258	6.06216	1.27439e-05	0.99998	1	0.907686	0.997452	0.75803	0.269965	0.999998	0.999973	0.0373584	0.445373	0.00119181	1.43923e-05	0.974137	0.53838	0.956098	0.233501	0.0176985	0.999828	0.962483	0.999547	0.546299	0.742772	0.687302	0.0643696	0.997275	0.760265	0.367559	0.0266733	-0.0358806	-0.0108278	0.146893	0.0774532	0.178375	0.274878	0.0282143	0.0250529	0.182773	0.113334	0.214256	0.310759	0.0640949	0.15772	0.088281	0.189203	0.285706	0.0390421
KATNB1	Q9BVA0	4.57348	0.000269192	0.959434	0.983977	1	0.999964	0.989638	0.93827	1	1	0.425345	0.842122	0.0011936	0.000646484	0.790222	0.857276	0.984105	0.134874	0.0603056	0.960611	0.998457	0.771227	0.473124	0.999994	0.312264	0.140566	0.999992	0.997851	0.694326	0.417042	0.102362	0.0983046	-9.53323e-06	0.0350194	-0.0821005	-0.116579	0.0174492	-0.00405723	-0.102371	-0.0673425	-0.184462	-0.218941	-0.0849127	-0.0983142	-0.0632852	-0.180405	-0.214884	-0.0808554
PML	P29590-11	3.84323	0.00127124	0.999819	0.983883	0.989166	0.999457	0.825024	0.997083	1	0.987214	0.165545	0.479406	0.00120937	0.3174	0.986867	0.171668	0.380217	0.0122402	0.272007	0.859184	0.999019	0.959951	0.999992	0.916865	0.658232	0.999991	0.995415	0.859614	0.310087	0.975743	-0.0800136	-0.184677	0.159742	0.09846	0.265868	0.128858	0.0119682	-0.104664	0.239755	0.178474	0.345882	0.208872	0.0919817	0.344419	0.283137	0.450545	0.313536	0.196645
CDC42BPB	Q9Y5S2	4.80175	0.000166832	0.541892	0.95513	0.964493	0.802876	1	0.999883	0.991453	0.972263	0.757033	0.996544	0.0012157	0.000435323	0.651005	0.999999	0.999844	0.615557	0.321776	0.999823	0.993602	0.467433	0.191015	0.999982	0.076824	0.0234039	0.968047	0.994555	0.820928	0.491835	0.104716	0.0680164	0.0602722	0.0855361	-0.00112287	-0.0241121	0.0486379	-0.0367	-0.0444442	-0.0191802	-0.105839	-0.128828	-0.0560785	-0.00774416	0.0175198	-0.0691392	-0.0921284	-0.0193785
PALM2	Q8IXS6-2	6.90548	2.44645e-06	0.274652	0.915889	0.972763	0.900002	0.999895	0.985589	0.947307	0.844259	0.191112	0.457158	0.00121841	2.91259e-07	0.534416	0.999707	1	0.849269	0.0439202	0.999998	0.999667	0.946233	0.0315399	0.999995	0.679828	0.0056312	1	0.227382	0.894653	0.0348185	0.296502	0.17709	0.132099	0.168687	0.0530595	-0.118094	0.154626	-0.119412	-0.164403	-0.127815	-0.243442	-0.414596	-0.141876	-0.0449915	-0.00840327	-0.124031	-0.295184	-0.0224645
TMOD3	Q9NYL9	7.16503	1.48924e-06	0.999746	0.999975	0.605196	0.981298	0.274954	0.0419093	0.999749	1	0.107082	0.970671	0.00121978	9.37934e-06	1	0.4446	0.991777	0.0871192	0.00364053	1	0.756459	0.985839	0.279657	0.423294	0.149783	0.00356911	0.996514	0.696854	0.0583039	0.00156956	0.0692617	0.0559107	0.281244	0.143317	0.353772	0.490586	0.0752057	-0.013351	0.211983	0.074055	0.28451	0.421324	0.00594401	0.225334	0.087406	0.297861	0.434675	0.019295
PTBP1	P26599-3	6.24474	8.87165e-06	0.999746	0.992723	0.981576	1	0.837037	0.587711	0.999134	0.998013	0.10269	0.993033	0.00122288	0.000291907	0.999997	0.194557	0.94775	0.0236643	0.00598058	0.999958	0.629016	0.98735	0.755995	0.258755	0.0934911	0.0219277	0.991162	0.988394	0.0256375	0.00600978	-0.0663779	-0.127286	0.13799	-0.0110063	0.206144	0.273305	-0.0869792	-0.0609085	0.204368	0.0553716	0.272522	0.339683	-0.0206013	0.265277	0.11628	0.33343	0.400592	0.0403072
OLFM1	Q99784	5.80322	2.13982e-05	0.9999	1	0.993117	0.999984	0.807389	0.285089	0.991581	0.997406	0.248158	0.811657	0.00123783	9.42222e-06	0.351218	0.962316	0.999926	0.411018	0.0342403	0.961387	0.98955	0.911506	0.142683	1	0.348514	0.0126667	0.989002	0.695365	0.968832	0.280585	0.0763813	-0.0076249	-0.154408	-0.0610276	-0.283706	-0.457274	-0.165256	-0.0840062	-0.230789	-0.137409	-0.360087	-0.533656	-0.241637	-0.146783	-0.0534027	-0.276081	-0.449649	-0.157631
KIAA1211L	Q6NV74	4.21051	0.00058009	0.999995	0.999269	0.978724	0.999998	0.726281	0.946372	0.999903	0.881825	0.221491	1	0.00124874	0.100286	0.999986	0.999585	0.932396	0.811144	0.994569	0.875161	0.420287	0.929456	0.999986	0.379793	0.0145528	0.245906	0.999985	0.988503	0.0222529	0.232055	0.0350176	-0.0831142	-0.133036	0.0318474	-0.220795	-0.157764	0.0587654	-0.118132	-0.168053	-0.00317021	-0.255812	-0.192782	0.0237478	-0.0499213	0.114962	-0.137681	-0.0746502	0.14188
DIRAS2	Q96HU8	5.53397	3.68876e-05	0.996323	0.991639	0.99969	1	0.930626	0.852202	0.818311	0.999982	0.26352	0.855387	0.0012641	0.00143513	0.00403289	0.530938	0.916722	0.0571488	0.0364778	0.0416296	0.985635	0.902796	0.754571	0.728444	0.305483	0.202034	0.222509	0.999787	0.99856	0.999999	0.0729239	0.0946585	-0.0522225	0.00195282	-0.124686	-0.150708	-0.163728	0.0217346	-0.125146	-0.0709711	-0.19761	-0.223632	-0.236652	-0.146881	-0.0927057	-0.219344	-0.245366	-0.258387
ATP6V1D	Q9Y5K8	3.98353	0.000941266	0.999062	1	0.999292	0.999862	0.884459	0.820585	1	0.998172	0.33483	0.447695	0.00127688	0.00228754	0.900737	0.975917	0.991603	0.393223	0.318969	0.999901	0.999999	0.852085	0.754454	0.998758	0.695606	0.590527	0.999893	0.999974	0.554459	0.459448	0.0692283	0.0178209	-0.0696639	-0.0540362	-0.163148	-0.185568	-0.0213315	-0.0514073	-0.138892	-0.123264	-0.232376	-0.254796	-0.0905598	-0.0874848	-0.0718571	-0.180969	-0.203389	-0.0391524
TRAPPC12	Q8WVT3	4.43631	0.000359452	1	1	0.942247	1	0.506804	0.614913	0.953355	1	0.362064	1	0.00127835	0.0148336	0.542503	0.791126	1	0.120134	0.230988	0.84653	0.612831	0.831204	0.94605	1	0.0177459	0.0716073	0.732678	0.999999	0.89409	0.965702	-0.00526529	-0.00514249	-0.0795223	-0.00898644	-0.132169	-0.124831	-0.0789942	0.000122794	-0.074257	-0.00372115	-0.126903	-0.119566	-0.0737289	-0.0743798	-0.00384395	-0.127026	-0.119688	-0.0738517
RSU1	Q15404	4.984	0.000114165	0.972873	0.999957	0.999999	0.999993	0.983923	0.808926	0.999935	0.986872	0.260733	0.838023	0.00128481	9.5886e-05	0.974087	0.988682	1	0.543333	0.150074	1	0.987915	0.906035	0.357543	0.977512	0.326198	0.0482281	0.999999	0.943451	0.376972	0.0724755	-0.146655	-0.06023	0.03331	-0.0421448	0.136528	0.229701	-0.061488	0.0864248	0.179965	0.10451	0.283183	0.376356	0.0851668	0.09354	0.0180853	0.196758	0.289931	-0.001258
AKT3	Q9Y243	5.61508	3.12876e-05	0.999969	1	0.98449	0.999966	0.775516	0.446328	0.999831	0.999418	0.199409	0.838969	0.00128939	0.000142047	0.999998	0.908112	0.999702	0.336158	0.086069	0.998439	0.974464	0.944704	0.484769	0.394208	0.325666	0.0606975	0.897871	0.964105	0.0276687	0.0038924	0.0272109	-0.00095459	-0.0748855	-0.0287687	-0.124644	-0.170492	0.0379607	-0.0281655	-0.102096	-0.0559796	-0.151855	-0.197703	0.0107498	-0.0739309	-0.0278141	-0.123689	-0.169537	0.0389153
KIF21A	Q7Z4S6	4.40788	0.000381716	0.988402	0.997632	0.999982	0.99898	0.965239	0.980771	0.992912	1	0.291232	0.999569	0.00129011	0.0123879	1	0.822054	0.999999	0.170112	0.281729	1	0.753968	0.885232	0.959028	0.626399	0.0501101	0.139738	0.99993	1	0.0503782	0.117456	0.0647665	0.0567049	-0.0250866	0.045675	-0.0802667	-0.0742531	0.0648645	-0.00806166	-0.0898531	-0.0190915	-0.145033	-0.13902	9.79435e-05	-0.0817914	-0.0110298	-0.136972	-0.130958	0.0081596
ISYNA1	Q9NPH2	4.54719	0.000284505	0.990282	1	0.999988	0.999958	0.960674	0.824767	0.999995	0.885589	0.33906	0.982563	0.00129633	0.000400633	0.542938	0.999963	0.998968	0.810047	0.489231	0.999989	0.938619	0.850494	0.479948	1	0.128696	0.037137	0.971424	0.99279	0.894952	0.574952	-0.159251	0.0095995	0.0597819	-0.0717336	0.208062	0.29197	0.0542776	0.16885	0.219033	0.0875174	0.367313	0.451221	0.213529	0.0501824	-0.0813331	0.198462	0.28237	0.0446781
DDOST	P39656	6.12602	1.1224e-05	0.998706	0.999997	0.978591	0.999999	0.896462	0.452974	1	0.999709	0.0469464	0.992447	0.00129854	2.17425e-05	0.979725	0.662465	1	0.3087	0.0315197	0.99999	0.45647	0.999086	0.557195	0.759279	0.0990577	0.00361853	0.999997	0.802792	0.354733	0.0301076	-0.0468092	-0.0218738	0.0779341	-0.0159423	0.102496	0.166866	-0.00379348	0.0249354	0.124743	0.0308669	0.149305	0.213675	0.0430157	0.0998079	0.00593154	0.124369	0.18874	0.0180804
FARSB	Q9NSD9	3.65793	0.00189308	1	1	1	1	0.640662	0.921229	1	1	0.998578	0.999778	0.00131688	0.125384	0.999999	0.999983	0.999999	0.158131	0.628916	1	1	0.08385	0.619088	0.999991	0.0450151	0.494433	1	0.98113	0.0843304	0.536481	0.0130591	0.00434276	-0.0209911	-0.0117526	-0.195047	-0.139002	-4.74672e-05	-0.00871631	-0.0340502	-0.0248117	-0.208106	-0.152061	-0.0131065	-0.0253339	-0.0160954	-0.19939	-0.143345	-0.00439022
FRMPD4	Q14CM0	2.95767	0.00859202	0.985131	0.984491	1	0.999952	0.97186	0.999999	0.999966	0.999999	0.743793	0.966893	0.00132105	0.871591	0.986313	0.901282	0.986841	0.0790703	0.951583	0.99164	0.999501	0.493647	0.999999	0.999792	0.163317	0.999986	1	0.350781	0.323272	0.999995	0.103207	0.117984	0.00850763	0.0440435	-0.117943	0.0230662	0.0436301	0.0147771	-0.0946998	-0.0591639	-0.22115	-0.0801413	-0.0595774	-0.109477	-0.0739409	-0.235927	-0.0949183	-0.0743544
PTK2B	Q14289	8.2357	2.03377e-07	0.999986	1	0.990517	0.99978	0.755237	0.116257	0.999872	1	0.305451	0.999965	0.00132413	5.54042e-07	0.889995	0.826484	0.999945	0.168069	0.00174181	0.98984	0.311322	0.877516	0.0251778	0.998527	0.00474901	5.17321e-06	0.834601	0.28591	0.577505	0.0100699	0.0365908	0.0246602	-0.104486	0.0574746	-0.193393	-0.347905	-0.0552447	-0.0119306	-0.141077	0.0208838	-0.229983	-0.384496	-0.0918354	-0.129146	0.0328144	-0.218053	-0.372565	-0.0799049
CACNA1E	Q15878	3.17501	0.00536997	0.690488	0.899159	0.949759	0.995561	0.999998	0.97123	0.795704	0.999971	0.972706	0.579183	0.00133079	0.920631	1	0.999935	0.979286	0.243842	0.999372	0.999998	0.996898	0.189952	0.999999	0.996643	0.58155	0.999636	0.878077	0.284889	0.0620954	0.987175	0.186771	0.161549	0.130011	0.0846101	-0.0258039	0.117182	0.181868	-0.025222	-0.05676	-0.102161	-0.212575	-0.0695888	-0.00490294	-0.0315379	-0.0769386	-0.187353	-0.0443667	0.0203191
PON2	Q15165	7.92804	3.57075e-07	1	0.999099	0.999864	0.934215	0.556455	0.0299587	0.930785	0.979266	0.988765	0.22923	0.0013496	7.906e-08	0.362748	0.999995	0.992726	0.595928	0.00675737	0.991534	0.888793	0.143934	0.000104072	0.907486	0.893056	0.00724608	1	0.118012	0.9687	0.0349225	0.00157284	0.091747	0.06384	0.174188	0.273602	0.490255	0.183532	0.0901742	0.0622672	0.172615	0.272029	0.488682	0.18196	-0.027907	0.082441	0.181855	0.398508	0.0917853
SCP2	P22307	6.47053	5.68978e-06	0.935996	0.998798	0.99995	1	0.995658	0.707781	0.969513	0.995301	0.059802	0.18272	0.0013597	6.0437e-06	1	0.835805	0.961388	0.462906	0.0328374	0.99935	0.999694	0.997993	0.337598	0.336436	0.928887	0.11471	0.587745	0.61489	0.0682443	0.00133111	-0.121199	-0.0699821	0.0401487	0.0104968	0.0771416	0.180395	-0.114537	0.0512169	0.161348	0.131696	0.198341	0.301594	0.0066621	0.110131	0.0804789	0.147124	0.250377	-0.0445548
ANO6	Q4KMQ2-2	6.49405	5.43372e-06	0.999967	1	0.990833	0.99995	0.781773	0.163675	0.999907	0.997249	0.268851	0.816078	0.00138505	1.46992e-06	0.876108	0.968641	0.99994	0.427723	0.0139917	0.999883	0.991574	0.90677	0.0512992	0.998113	0.359508	0.00352293	1	0.402993	0.60548	0.0190126	-0.0898154	0.0278085	0.224636	0.099698	0.40595	0.710563	0.113953	0.117624	0.314452	0.189513	0.495765	0.800379	0.203769	0.196828	0.0718895	0.378141	0.682755	0.0861447
IFI16	Q16666	4.26029	0.000521862	0.999964	1	0.94769	0.978703	0.346009	0.418231	0.984949	0.999331	0.73369	0.896372	0.00138732	0.0116535	0.960655	0.738742	0.861852	0.033189	0.0678188	0.913337	0.999982	0.511482	0.69061	0.999985	0.269966	0.454094	1	1	0.432605	0.590053	0.0693815	-0.00241447	0.233096	0.19604	0.446508	0.434639	0.192446	-0.0717959	0.163715	0.126658	0.377126	0.365258	0.123065	0.235511	0.198454	0.448922	0.437054	0.194861
UHRF1BP1L	A0JNW5	4.3813	0.000403795	0.999366	1	0.999659	1	0.87556	0.688884	0.999817	0.986262	0.44583	0.934078	0.00139474	0.000561886	0.647042	0.998359	1	0.557827	0.291413	0.999306	0.992742	0.774753	0.43439	1	0.221059	0.0806368	0.997408	0.995862	0.837894	0.531079	0.030722	-0.0029461	-0.029385	-0.00260899	-0.0781433	-0.100968	-0.0276909	-0.0336681	-0.0601069	-0.033331	-0.108865	-0.13169	-0.0584128	-0.0264389	0.000337117	-0.0751971	-0.0980214	-0.0247448
CRELD1	Q96HD1	3.66648	0.00185853	0.999396	0.99467	1	0.999583	0.874486	0.997407	0.999999	0.999713	0.988904	1	0.0014092	0.242539	0.898273	0.968965	0.999814	0.0397845	0.41571	0.872249	0.995808	0.146618	0.883471	0.999737	0.0145023	0.428672	0.944786	0.924842	0.572387	0.995642	0.0552958	0.0883625	0.0101104	0.0544935	-0.141949	-0.0728581	-0.0224842	0.0330668	-0.0451854	-0.000802279	-0.197245	-0.128154	-0.07778	-0.0782522	-0.0338691	-0.230312	-0.161221	-0.110847
AGRN	O00468	4.4906	0.000320536	0.999843	0.999947	0.97374	0.999432	0.830422	0.608268	1	0.899079	0.0889511	0.486866	0.00141881	0.000465715	0.963379	0.990433	1	0.801025	0.487096	0.999986	0.991075	0.993386	0.840733	0.897679	0.676134	0.313418	0.999083	0.993683	0.427086	0.174953	-0.0519094	0.0502072	0.123521	0.065714	0.174913	0.225918	0.0212362	0.102117	0.17543	0.117623	0.226822	0.277828	0.0731456	0.0733138	0.0155068	0.124706	0.175711	-0.028971
PPFIBP1	Q86W92	4.80218	0.000166682	0.58938	0.779882	1	0.980793	1	0.999963	0.989726	1	0.0203128	0.658978	0.00143383	0.00116091	0.756417	0.333472	0.96367	0.170385	0.0951692	0.964599	0.794379	0.999994	0.995113	0.912268	0.519156	0.315354	1	0.999342	0.752013	0.533054	-0.294941	-0.27989	-0.0129373	-0.156624	0.0112171	0.0594312	-0.14671	0.0150507	0.282004	0.138317	0.306158	0.354372	0.148231	0.266953	0.123266	0.291107	0.339321	0.13318
DERA	Q9Y315	3.50369	0.00263954	1	0.998951	0.956105	0.999043	0.522955	0.677501	0.98462	0.986448	0.426149	0.961629	0.00145596	0.0251625	0.77236	0.997931	1	0.561806	0.788891	0.999913	0.982875	0.796257	0.960003	0.999997	0.181426	0.473393	0.998986	0.999973	0.738402	0.922837	0.00990644	0.0913399	0.157816	0.0827335	0.273074	0.247351	0.135234	0.0814335	0.147909	0.072827	0.263167	0.237444	0.125327	0.0664758	-0.00860646	0.181734	0.156011	0.043894
TXNDC5	Q8NBS9	4.55004	0.000282802	0.985456	0.931212	0.99704	0.999807	0.97331	0.999988	0.915776	0.997195	0.0450646	0.989148	0.00146344	0.947629	0.993759	0.110615	0.927723	0.0235513	0.854928	1	0.475205	0.999444	0.67736	0.0512943	0.118076	0.999995	0.879556	0.251359	0.00631574	0.776704	-0.0660936	-0.0998209	0.0533984	-0.0348291	0.0750974	-0.0232554	-0.0996668	-0.0337273	0.119492	0.0312645	0.141191	0.0428382	-0.0335733	0.153219	0.0649918	0.174918	0.0765655	0.000154034
ACAP3	Q96P50	4.44088	0.000356	0.417862	0.778471	0.810513	0.485833	0.999999	0.999999	0.937437	0.999474	0.962693	1	0.00147612	0.00946264	0.841373	0.999996	0.999803	0.345841	0.437759	0.998671	0.986494	0.222579	0.346758	0.999854	0.0160804	0.0438235	0.915808	1	0.662439	0.755917	0.221343	0.184319	0.164145	0.21921	0.0204467	0.0223297	0.133651	-0.0370237	-0.0571974	-0.00213251	-0.200896	-0.199013	-0.0876919	-0.0201737	0.0348912	-0.163873	-0.161989	-0.0506682
ABR	Q12979	4.69135	0.000210171	0.387842	0.454439	0.853056	0.697065	0.999997	1	0.724806	0.999996	0.883054	0.992035	0.0014946	0.00370027	0.998122	0.942739	0.993491	0.0721977	0.070508	0.997095	0.999733	0.352568	0.337365	0.999779	0.108932	0.117217	1	0.999997	0.221338	0.211352	0.16949	0.182868	0.115712	0.13786	0.0192614	0.00878818	0.139984	0.013378	-0.0537772	-0.03163	-0.150228	-0.160701	-0.0295052	-0.0671552	-0.045008	-0.163606	-0.174079	-0.0428832
MSN	P26038	6.36645	6.97902e-06	1	1	0.973021	0.987453	0.515757	0.10409	0.999971	1	0.572469	0.713978	0.00151085	8.83467e-06	0.9997	0.890999	0.944681	0.124408	0.00497893	0.999948	0.999998	0.677811	0.0445566	0.970534	0.474877	0.0186431	0.991181	0.656007	0.163913	0.00513128	0.0146521	0.0125348	0.174949	0.151835	0.333	0.494156	0.0618544	-0.00211725	0.160297	0.137183	0.318348	0.479504	0.0472023	0.162414	0.1393	0.320465	0.481621	0.0493196
DOS	Q8N350	3.8113	0.00136137	0.999958	0.997305	0.947559	0.97509	0.797359	0.878319	1	0.691878	0.0647502	0.111866	0.00156711	0.0195295	0.995563	0.999196	0.999966	0.953516	0.988341	0.986697	0.999994	0.998079	0.999952	0.702777	0.978294	0.997974	0.824863	0.999997	0.267139	0.482211	0.0464434	-0.0991036	-0.152819	-0.132095	-0.198657	-0.181567	-0.0089412	-0.145547	-0.199262	-0.178539	-0.2451	-0.22801	-0.0553846	-0.0537155	-0.0329918	-0.0995531	-0.0824633	0.0901624
CAMK1D	Q8IU85-2	3.46912	0.00284403	0.971143	0.912666	0.693748	0.954024	0.0958921	0.543292	0.952315	0.998612	0.813147	0.999993	0.00156725	0.521032	0.999975	0.999737	0.99995	0.400579	0.992754	0.999994	0.964222	0.444939	0.999923	0.989614	0.0316618	0.826762	1	0.727973	0.12224	0.927711	-0.100448	-0.141108	-0.176116	-0.114191	-0.289704	-0.199906	-0.119935	-0.0406595	-0.0756681	-0.0137431	-0.189256	-0.0994576	-0.0194872	-0.0350085	0.0269165	-0.148596	-0.0587981	0.0211723
CAMK1D	Q8IU85	3.75889	0.00152358	0.963949	0.883023	0.669104	0.969286	0.0868971	0.430573	0.967518	0.997162	0.814856	1	0.00157342	0.350955	1	0.999906	0.99866	0.444721	0.983281	0.999682	0.909745	0.443575	0.998382	0.967803	0.0161779	0.552634	1	0.862218	0.0754362	0.747497	-0.111524	-0.160026	-0.191999	-0.112914	-0.313197	-0.232231	-0.118985	-0.0485015	-0.0804751	-0.00139023	-0.201673	-0.120707	-0.00746068	-0.0319736	0.0471113	-0.153171	-0.0722055	0.0410408
DNM1L	O00429-6	5.73051	2.47742e-05	0.999998	1	0.998461	1	0.724647	0.357981	0.999978	1	0.67434	1	0.00160629	0.00010964	0.97254	0.952022	1	0.158982	0.0258267	0.997581	0.843852	0.593124	0.12417	0.999834	0.019091	0.00157249	0.990528	0.938345	0.411276	0.0792943	0.0179395	0.0135	-0.0510193	0.0147785	-0.130672	-0.181157	-0.0279092	-0.00443956	-0.0689588	-0.003161	-0.148612	-0.199097	-0.0458488	-0.0645193	0.00127856	-0.144172	-0.194657	-0.0414092
APBA2	Q99767	3.83311	0.00129912	0.788146	0.945022	0.999997	0.97356	0.999955	1	0.808361	0.999966	0.21692	0.974631	0.00161394	0.0859383	1	0.852443	0.999965	0.264732	0.691337	0.999897	0.885917	0.947974	0.999964	0.455348	0.164328	0.694384	0.985906	0.995324	0.0383276	0.2699	0.165842	0.140433	0.0274235	0.11256	-0.0403736	0.00416269	0.175949	-0.0254088	-0.138419	-0.0532817	-0.206216	-0.161679	0.0101073	-0.11301	-0.0278729	-0.180807	-0.136271	0.0355161
ACOT7	O00154	5.55345	3.54552e-05	0.527869	0.832109	0.999951	0.991105	1	0.995524	0.937768	0.999826	0.0644231	0.379936	0.00163628	3.17922e-05	0.945449	0.695472	0.96138	0.313269	0.0346734	0.999772	0.992854	0.998296	0.543076	0.887404	0.790801	0.121387	0.998357	0.82115	0.496848	0.0577236	0.161861	0.136952	0.032436	0.0717743	0.00323613	-0.0646005	0.106159	-0.024909	-0.129425	-0.0900863	-0.158625	-0.226461	-0.0557017	-0.104516	-0.0651773	-0.133716	-0.201552	-0.0307926
AGRN	O00468-3	4.43394	0.000361264	0.999841	0.999959	0.976856	0.999533	0.839696	0.612022	1	0.907495	0.0989246	0.507768	0.00163955	0.000483423	0.965014	0.991061	1	0.803346	0.4779	0.999989	0.991808	0.993011	0.826636	0.907127	0.679684	0.303895	0.999238	0.99239	0.440889	0.17498	-0.0519668	0.0482551	0.120711	0.0637476	0.172551	0.225127	0.0205337	0.100222	0.172678	0.115714	0.224518	0.277094	0.0725006	0.0724557	0.0154925	0.124296	0.176872	-0.0277214
MAPK10	P53779-2	4.54906	0.000283383	1	1	0.995778	1	0.666001	0.596298	0.998569	1	0.654174	1	0.00164012	0.00331749	0.868289	0.944785	1	0.157048	0.135453	0.980295	0.852919	0.615612	0.542145	1	0.0224918	0.0250719	0.950776	0.99999	0.640362	0.562629	0.0106972	0.00663896	-0.0620238	0.00520045	-0.14302	-0.156142	-0.0540834	-0.00405826	-0.072721	-0.00549677	-0.153717	-0.166839	-0.0647806	-0.0686628	-0.00143851	-0.149659	-0.162781	-0.0607224
MAP1LC3A	Q9H492-2	4.47575	0.000330739	0.913397	0.980738	1	0.999435	0.998223	0.975956	0.999963	0.999994	0.142823	0.855303	0.00165019	0.000771776	0.816901	0.740874	0.996713	0.231433	0.104244	0.988653	0.941518	0.980991	0.813507	0.994098	0.340847	0.146598	0.999996	0.997156	0.706951	0.413308	0.120254	0.102765	-0.0124363	0.0534324	-0.0624646	-0.0989517	0.0371158	-0.0174889	-0.13269	-0.0668215	-0.182719	-0.219206	-0.0831381	-0.115201	-0.0493326	-0.16523	-0.201717	-0.0656492
AP1M1	Q9BXS5-2	4.63977	0.000234184	0.977245	0.997282	0.995703	0.999998	0.984101	0.999815	0.898094	0.999989	0.0238008	0.233729	0.00165587	0.107965	0.995129	0.439971	0.857111	0.242059	0.701791	0.992621	0.986945	0.999991	0.999684	0.0342578	0.907638	0.99994	0.201473	0.99113	0.00752605	0.106805	0.0559921	0.0445732	-0.0444113	-0.0142877	-0.0536892	-0.0273233	0.081249	-0.0114189	-0.100403	-0.0702798	-0.109681	-0.0833154	0.025257	-0.0889845	-0.0588609	-0.0982624	-0.0718965	0.0366759
CYTH3	O43739	3.90559	0.00111216	0.976299	0.998356	0.999998	0.999818	0.9848	0.978078	1	0.999925	0.26698	0.969496	0.00165776	0.00533471	0.833507	0.899777	0.999975	0.288147	0.294918	0.995695	0.928313	0.921907	0.908376	0.999192	0.177857	0.211697	0.999557	1	0.687895	0.679493	0.0766966	0.0559996	-0.0192124	0.0367826	-0.0724445	-0.0794761	0.0103336	-0.020697	-0.0959089	-0.0399139	-0.149141	-0.156173	-0.0663629	-0.075212	-0.019217	-0.128444	-0.135476	-0.045666
SGCE	B7Z2R4	6.28983	8.11577e-06	0.765529	0.908321	0.99989	0.983627	0.999982	0.999522	0.170751	0.999999	0.00471283	0.917211	0.00170433	0.492022	0.391245	0.20163	0.997788	0.204856	0.92983	0.650311	0.280942	0.999999	0.735048	0.000144824	0.267284	0.99705	0.0952574	0.763846	6.91517e-05	0.0215793	-0.161614	-0.147784	0.0450821	-0.0982137	0.0334846	-0.0561794	-0.29132	0.0138306	0.206696	0.0634004	0.195099	0.105435	-0.129706	0.192866	0.0495699	0.181268	0.0916041	-0.143537
CLTC	A0A087WVQ6	6.20084	9.67638e-06	0.994013	0.982009	1	0.999952	0.95478	0.767929	0.916666	0.999878	0.658883	0.993662	0.00170591	0.000288087	0.975193	0.756117	0.983418	0.0507416	0.0112184	0.999951	0.988873	0.617301	0.206656	0.361549	0.109996	0.0210903	0.819925	0.980484	0.00370818	0.000659106	0.0635842	0.0868976	-0.0101143	0.0316685	-0.0924233	-0.135434	0.111039	0.0233133	-0.0736985	-0.0319157	-0.156008	-0.199018	0.0474544	-0.0970118	-0.0552291	-0.179321	-0.222331	0.024141
RP2	O75695	4.15172	0.000657395	0.999629	0.968828	0.999999	0.994391	0.283514	0.559293	0.997789	0.973964	0.999393	0.998808	0.00172884	0.0871363	0.999952	0.907565	0.999616	0.65125	0.95271	0.999172	0.977399	0.00454702	0.0844264	0.995503	0.0737709	0.480943	1	0.995732	0.137591	0.551729	0.0549855	0.128123	0.0245332	0.0876785	0.263321	0.218778	0.0787586	0.0731374	-0.0304523	0.032693	0.208335	0.163792	0.0237731	-0.10359	-0.0404445	0.135198	0.0906547	-0.0493644
FCGBP	Q9Y6R7	4.22849	0.000558337	0.999808	0.999968	0.999945	0.99995	0.848951	0.880013	0.999998	1	1	0.693687	0.00173085	0.0117209	0.999974	1	0.961289	0.164496	0.243492	1	0.888179	0.0289383	0.0723899	0.999999	0.516169	0.671746	0.975921	1	0.128633	0.215701	-0.166596	-0.145156	-0.145424	0.142325	0.530059	0.518	-0.0940009	0.0214402	0.0211719	0.308921	0.696656	0.684596	0.0725952	-0.00026831	0.287481	0.675215	0.663156	0.0511551
FLRT3	Q9NZU0	2.77868	0.0126458	0.999645	0.999999	0.999999	1	0.86841	1	0.999999	0.999926	0.999198	0.973358	0.00173909	0.98255	0.999772	1	0.999982	0.292456	0.999992	1	0.999967	0.0873509	0.999986	1	0.173689	1	0.999971	0.186741	0.167785	0.999987	0.07231	0.0339834	0.0302364	7.47762e-05	-0.203396	0.00306064	0.0327071	-0.0383266	-0.0420736	-0.0722352	-0.275706	-0.0692494	-0.0396029	-0.00374708	-0.0339087	-0.23738	-0.0309228	-0.00127631
FAM129A	Q9BZQ8	3.46978	0.00283998	0.933906	0.994925	1	0.999684	0.99692	0.998724	1	0.999659	0.419725	0.872821	0.00174937	0.0150678	0.629827	0.971141	0.99975	0.34552	0.486068	0.984992	0.997104	0.823773	0.925141	1	0.328076	0.534834	0.999159	1	0.870702	0.941683	-0.360852	-0.260151	-0.0309707	-0.155101	0.215971	0.193464	-0.0418801	0.1007	0.329881	0.20575	0.576823	0.554315	0.318971	0.229181	0.10505	0.476123	0.453615	0.218271
AP1S2	F6SFB5	3.07916	0.00660705	1	1	0.99886	0.999957	0.700975	0.982579	1	0.999844	0.769866	0.95011	0.00175514	0.339244	1	0.997146	0.999959	0.316605	0.941823	0.999959	0.999893	0.510227	0.999079	0.932424	0.219999	0.972602	0.990283	0.881203	0.0619764	0.679959	0.0199861	-0.0127466	-0.0695097	-0.04212	-0.190873	-0.108341	0.0190789	-0.0327327	-0.0894958	-0.0621061	-0.210859	-0.128327	-0.000907192	-0.0567631	-0.0293734	-0.178126	-0.0955941	0.0318255
GRIA3	P42263-2	4.14133	0.000672106	0.999935	0.999801	0.949574	0.999369	0.345427	0.392906	0.980281	0.999999	0.779224	0.999958	0.00175693	0.0108799	0.955173	0.98581	1	0.205268	0.283138	0.99807	0.966977	0.500249	0.635554	0.999998	0.0422077	0.0960742	0.996563	1	0.480572	0.594187	-0.0529803	-0.0710086	-0.162215	-0.0777002	-0.313076	-0.310544	-0.141373	-0.0180283	-0.109235	-0.02472	-0.260095	-0.257564	-0.0883925	-0.0912066	-0.00669166	-0.242067	-0.239536	-0.0703642
CRELD1	Q96HD1-2	3.58581	0.00221122	0.999417	0.993847	1	0.999625	0.884809	0.99765	0.999999	0.999542	0.993048	1	0.00175832	0.25533	0.89968	0.971055	0.999674	0.0406059	0.407772	0.860619	0.997665	0.144104	0.870401	0.999514	0.017541	0.449564	0.947666	0.932704	0.600918	0.996249	0.0551877	0.0907927	0.0132478	0.0538163	-0.139811	-0.0719904	-0.0226437	0.0356049	-0.04194	-0.00137146	-0.194999	-0.127178	-0.0778314	-0.0775449	-0.0369764	-0.230604	-0.162783	-0.113436
H6PD	R4GMU1	5.66418	2.83264e-05	0.935032	0.978952	0.999947	0.999905	0.996853	0.909369	0.984307	1	0.0577909	0.0370043	0.00177082	0.000151812	0.999979	0.494728	0.446035	0.184984	0.0351715	1	1	0.99908	0.783571	0.445199	0.99945	0.79358	0.389724	0.952274	0.127383	0.0189552	-0.238422	-0.219346	0.0794129	0.085925	0.143677	0.268027	-0.199686	0.0190758	0.317835	0.324347	0.382099	0.506449	0.0387363	0.298759	0.305271	0.363023	0.487373	0.0196606
PIR	O00625	4.17285	0.000628477	0.9732	1	1	0.998832	0.987504	0.999115	0.851412	0.90149	0.470523	0.99464	0.0017726	0.0507279	0.984575	0.999997	0.997765	0.819334	0.97386	0.654062	0.950147	0.786331	0.983331	0.279932	0.107394	0.448956	0.861276	0.999469	0.00486519	0.0416373	-0.211586	-0.0294006	0.0090811	-0.131636	0.189038	0.127096	-0.323977	0.182185	0.220667	0.0799492	0.400624	0.338682	-0.112392	0.0384817	-0.102236	0.218439	0.156497	-0.294577
FCGBP	A0A087WXI2	4.2342	0.000551606	0.999802	0.999954	0.99993	0.999957	0.851385	0.882012	0.999998	1	1	0.702642	0.00177725	0.0119509	0.999974	1	0.958106	0.156975	0.233966	0.999999	0.884726	0.0276671	0.0697418	0.999998	0.51172	0.667595	0.977237	1	0.129947	0.217364	-0.16724	-0.152688	-0.150572	0.138978	0.527906	0.515924	-0.0949116	0.0145519	0.0166683	0.306218	0.695146	0.683164	0.0723283	0.00211641	0.291667	0.680594	0.668612	0.0577765
ICA1L	Q8NDH6	6.68961	3.71221e-06	0.915757	0.99909	1	0.956959	0.998307	0.797973	0.917154	0.986475	0.311669	0.999999	0.00181	1.27357e-05	1	0.993333	0.997673	0.588648	0.065163	0.987176	0.617963	0.901772	0.129637	0.543317	0.029659	0.000429773	0.999981	0.683082	0.0389973	0.000900482	0.130759	0.0684218	0.00697595	0.119486	-0.0677898	-0.167112	0.141725	-0.0623376	-0.123783	-0.011273	-0.198549	-0.297871	0.0109656	-0.0614459	0.0510646	-0.136212	-0.235533	0.0733032
SYAP1	Q96A49	3.00901	0.0076893	1	0.983322	0.899244	0.999476	0.528653	0.941676	0.976102	0.846704	0.230092	0.983648	0.00184715	0.375645	0.714327	0.999879	0.997448	0.880698	0.999998	1	0.871201	0.948887	0.999998	0.999848	0.152255	0.950081	0.993428	0.861629	0.817731	0.999998	-0.00831524	-0.0918515	-0.119538	-0.0484231	-0.174494	-0.106974	-0.0937779	-0.0835363	-0.111223	-0.0401079	-0.166179	-0.0986588	-0.0854627	-0.0276864	0.0434284	-0.0826425	-0.0151225	-0.00192638
BAI1	O14514	3.25598	0.00450741	0.99978	1	0.995608	1	0.857068	0.984934	1	0.999934	0.255058	0.983804	0.00185053	0.125109	0.995041	0.890767	0.999995	0.294985	0.77712	0.999998	0.889762	0.93622	0.999991	0.932207	0.151937	0.74062	1	0.988797	0.291179	0.828664	0.0517833	0.0228268	-0.086478	0.000889151	-0.159411	-0.106202	0.00263332	-0.0289565	-0.138261	-0.0508941	-0.211194	-0.157985	-0.0491499	-0.109305	-0.0219376	-0.182237	-0.129028	-0.0201935
TNXB	P22105	3.91017	0.0011013	0.16226	0.953135	0.998407	0.763429	0.995857	0.751478	0.697572	0.45751	0.00602008	0.500087	0.00187017	0.586915	0.87144	0.992196	0.999483	0.995658	0.999186	0.996061	0.711283	1	0.700025	0.651149	0.706679	1	0.999991	0.697004	0.653894	0.999998	-0.867272	-0.414925	-0.216923	-0.541908	-0.245343	-0.553157	-0.604213	0.452347	0.650349	0.325364	0.621929	0.314115	0.263059	0.198003	-0.126983	0.169583	-0.138232	-0.189287
DIP2C	Q9Y2E4	3.21106	0.00496727	0.99937	0.999971	0.999997	1	0.891824	0.963281	0.999926	0.859181	0.770125	0.989055	0.00192431	0.038048	0.714567	1	0.99703	0.873089	0.976667	1	0.998193	0.524382	0.853214	0.999997	0.137524	0.440989	0.990755	0.999902	0.82195	0.969367	0.0302163	-0.0216168	-0.0145493	0.00652889	-0.0746147	-0.061972	-0.0238373	-0.0518331	-0.0447656	-0.0236874	-0.104831	-0.0921883	-0.0540536	0.00706749	0.0281457	-0.0529979	-0.0403553	-0.0022205
KIF5C	O60282	3.55026	0.00238732	0.968608	0.999282	0.999929	1	0.990603	0.993174	1	0.998803	0.110373	0.414227	0.00195628	0.0119947	0.740377	0.855562	0.986039	0.417922	0.513957	0.997154	0.997925	0.992933	0.997005	0.995472	0.786117	0.872234	1	1	0.802991	0.869542	0.0760862	0.0464451	-0.030391	-0.00178912	-0.0629472	-0.0614187	0.00614836	-0.0296411	-0.106477	-0.0778753	-0.139033	-0.137505	-0.0699378	-0.0768361	-0.0482342	-0.109392	-0.107864	-0.0402967
PML	P29590	3.44614	0.00298863	0.993774	0.991941	0.997749	0.999981	0.959494	0.999927	0.999986	0.999999	0.0947	0.341438	0.00195892	0.298926	0.994797	0.378703	0.676014	0.0898985	0.625522	0.995513	0.998704	0.995643	0.999771	0.783008	0.844297	1	0.96953	0.915886	0.30038	0.950795	-0.122042	-0.144541	0.108872	0.0525481	0.172636	0.0646083	-0.0526505	-0.0224989	0.230914	0.17459	0.294678	0.18665	0.0693912	0.253413	0.197089	0.317177	0.209149	0.0918902
NOGENE	B4E171	3.91137	0.00109846	0.801545	0.822116	1	0.993953	0.999957	1	0.952574	0.999998	0.141238	0.851739	0.00199117	0.0342586	0.999577	0.440301	0.937331	0.0859743	0.226194	0.999069	0.942073	0.986039	0.999722	0.735526	0.371483	0.721986	0.99864	0.999954	0.194732	0.451886	0.187827	0.207581	0.0153818	0.100666	-0.0461293	-0.0208428	0.150576	0.0197536	-0.172446	-0.0871616	-0.233957	-0.20867	-0.0372516	-0.192199	-0.106915	-0.25371	-0.228424	-0.0570052
SSC5D	A1L4H1	4.03932	0.000835467	0.249976	0.484897	0.999865	0.854523	0.99948	0.936099	0.824893	0.999999	0.00634376	0.542535	0.00199432	0.311779	0.850878	0.230366	0.951191	0.218954	0.854386	0.988263	0.686426	1	0.898336	0.685458	0.679231	0.999944	0.999999	0.909803	0.690776	0.999467	-0.843718	-0.795717	-0.157773	-0.510182	-0.187896	-0.432121	-0.555602	0.0480014	0.685945	0.333536	0.655822	0.411597	0.288116	0.637943	0.285535	0.607821	0.363596	0.240115
GSK3A	P49840	4.47235	0.000333115	0.999993	0.999755	0.99865	1	0.770058	0.689877	0.999971	0.999939	0.630352	0.999626	0.00202695	0.00342075	0.952796	0.760491	0.997048	0.0612375	0.0502775	0.945724	0.948205	0.670492	0.567899	0.999914	0.0648226	0.0590099	0.998633	0.999975	0.507143	0.418757	0.0260216	0.0499603	-0.060014	0.00269386	-0.149557	-0.166917	-0.0348386	0.0239387	-0.0860356	-0.0233277	-0.175578	-0.192939	-0.0608602	-0.109974	-0.0472664	-0.199517	-0.216877	-0.0847988
CCDC43	Q96MW1	3.17856	0.00532889	0.992874	0.999999	0.994691	1	0.963669	0.997088	1	0.792826	0.052649	0.607989	0.00202869	0.0759362	0.809582	0.994108	1	0.923292	0.997488	1	0.941026	0.999582	1	0.960018	0.62289	0.967587	1	0.998122	0.741703	0.97789	0.0623736	-0.0175319	-0.0624452	-0.00862556	-0.0845596	-0.056685	-0.0060919	-0.0799056	-0.124819	-0.0709992	-0.146933	-0.119059	-0.0684655	-0.0449133	0.00890636	-0.0670277	-0.039153	0.01144
SHISA7	A6NL88	3.43387	0.00306891	0.814642	0.998716	0.99876	0.999238	0.999937	0.999923	0.991006	0.932959	0.716571	0.615898	0.0020326	0.00948301	0.973895	1	1	0.783267	0.813712	0.999995	1	0.588795	0.669665	0.999917	0.615914	0.69784	0.999702	1	0.436989	0.510493	0.269667	0.124958	0.115069	0.105926	-0.0713776	-0.0756386	0.163693	-0.144709	-0.154598	-0.163741	-0.341045	-0.345306	-0.105974	-0.00988879	-0.0190319	-0.196335	-0.200597	0.0387355
CPNE5	Q9HCH3	8.14023	2.42001e-07	0.183208	0.396316	0.729166	0.615166	0.997231	0.989328	0.731765	0.999999	0.709554	0.866235	0.00203541	7.71162e-08	0.869637	0.977515	0.995113	0.219707	0.000663981	0.990422	0.999991	0.59602	0.00125297	1	0.357092	0.000305171	1	0.0928214	0.668104	0.00367093	0.270391	0.256099	0.180436	0.198548	0.0733157	-0.0940598	0.186279	-0.0142915	-0.089955	-0.0718426	-0.197075	-0.36445	-0.0841113	-0.0756635	-0.0575511	-0.182783	-0.350159	-0.0698198
GCLM	P48507	4.5701	0.000271111	0.999767	0.999987	0.9902	0.999806	0.864667	0.523168	0.998426	0.925488	0.164084	0.562508	0.00205364	0.000145779	0.517734	0.996105	1	0.797655	0.313102	0.999885	0.997065	0.980097	0.541191	0.999988	0.666067	0.153106	0.999984	0.941389	0.937658	0.458902	-0.0548022	0.040653	0.103611	0.0556154	0.165288	0.240585	0.0798333	0.0954551	0.158413	0.110418	0.22009	0.295387	0.134635	0.0629576	0.0149625	0.124635	0.199932	0.0391803
KCNB1	Q14721	3.61599	0.00207201	0.98546	0.949464	0.587556	0.99524	0.135806	0.70643	0.659513	0.99917	0.462379	0.999997	0.00209845	0.707431	0.68389	0.985029	0.997239	0.406549	0.998085	0.993654	0.506869	0.814	0.999983	1	0.00937057	0.718809	0.683101	0.602961	0.853021	0.999999	-0.166142	-0.236236	-0.360297	-0.143793	-0.512367	-0.32484	-0.351034	-0.070094	-0.194154	0.0223491	-0.346225	-0.158698	-0.184892	-0.12406	0.0924431	-0.276131	-0.0886035	-0.114798
KIF1A	Q12756-2	4.60249	0.000253259	0.772783	0.958184	0.998879	0.852991	0.999988	0.999445	1	0.999676	0.607338	0.999999	0.00213221	0.00234108	0.218627	0.99154	0.999983	0.364916	0.252595	0.846236	0.845894	0.698709	0.523785	0.993933	0.0312073	0.022127	0.442469	0.999813	0.997633	0.974209	0.127364	0.100558	0.0508627	0.11956	-0.0252407	-0.0456572	0.00854276	-0.0268061	-0.0765011	-0.00780418	-0.152605	-0.173021	-0.118821	-0.049695	0.0190019	-0.125798	-0.146215	-0.0920149
FLNC	Q14315	5.0357	0.000102561	0.998929	0.999957	0.998413	1	0.912834	0.649208	0.999982	0.999995	0.245531	0.963357	0.00213303	0.00025585	0.999901	0.836164	0.999725	0.249694	0.0610247	1	0.925497	0.949526	0.513093	0.80322	0.215251	0.0377057	0.999852	0.968841	0.164846	0.0317297	-0.161118	-0.112857	0.179963	-0.0170168	0.350434	0.506194	-0.0953285	0.048261	0.341081	0.144101	0.511552	0.667312	0.0657896	0.29282	0.0958404	0.463291	0.619051	0.0175287
IQGAP2	Q13576	5.00326	0.000109692	0.718913	0.692169	1	0.99284	0.999999	1	0.696008	0.99991	0.0140851	0.720143	0.00215924	0.0251607	0.999984	0.10314	0.810234	0.059643	0.140859	1	0.682501	1	1	0.0653538	0.525969	0.785138	0.78871	0.999997	0.0302496	0.0950412	-0.582965	-0.678754	0.0642198	-0.293428	0.0765153	0.0284684	-0.648129	-0.0957892	0.647185	0.289537	0.65948	0.611433	-0.0651639	0.742974	0.385326	0.755269	0.707222	0.0306252
PRKAR1B	P31321	3.0818	0.00656942	0.527906	0.717627	0.993856	0.983866	1	0.960333	0.833504	1	0.369531	0.496834	0.00220175	0.759351	0.998297	0.84292	0.910437	0.18543	0.972419	0.999939	0.999998	0.883299	0.999551	0.948186	0.733992	0.999989	0.980669	0.557314	0.254329	0.997714	0.187938	0.181481	0.078985	0.0922262	0.00751717	0.109232	0.152092	-0.00645632	-0.108953	-0.0957114	-0.18042	-0.078706	-0.0358452	-0.102496	-0.0892551	-0.173964	-0.0722497	-0.0293889
APBA1	Q02410	3.53295	0.00247814	0.734638	0.884652	0.999999	0.984428	0.999998	0.999987	0.848376	1	0.118631	0.871462	0.00220517	0.197344	1	0.647998	0.994232	0.213297	0.749841	1	0.910918	0.992908	0.999999	0.489548	0.36198	0.963904	0.985187	0.971109	0.0956579	0.609782	0.154985	0.144023	0.0191624	0.0903624	-0.0228582	0.0306781	0.14671	-0.0109618	-0.135822	-0.0646224	-0.177843	-0.124307	-0.0082751	-0.124861	-0.0536606	-0.166881	-0.113345	0.00268668
TSSC1	A8MUM1	2.68874	0.0153502	0.999986	1	0.999989	1	0.792496	0.997756	0.999955	0.999985	0.928493	0.984688	0.00222138	0.523782	0.92913	0.999297	0.999977	0.275966	0.961868	0.998452	0.999992	0.337043	0.998335	1	0.164348	0.982274	0.999935	0.77428	0.577784	0.999831	0.0219755	0.00702716	-0.0223249	-0.0102777	-0.111451	-0.0497094	-0.0284189	-0.0149484	-0.0443004	-0.0322533	-0.133426	-0.0716849	-0.0503944	-0.029352	-0.0173049	-0.118478	-0.0567365	-0.035446
UBAP2L	Q14157-5	3.61084	0.00209511	0.999909	0.997754	0.999609	0.999782	0.841973	0.966209	0.998976	0.671083	0.608934	1	0.00222253	0.0829293	0.637164	0.999989	0.69821	0.971558	0.999771	1	0.683104	0.703522	0.981908	1	0.0126179	0.151463	0.685245	0.997901	0.887175	0.997099	0.0412027	-0.0762041	-0.0538667	0.048968	-0.148135	-0.111346	-0.0646019	-0.117407	-0.0950695	0.00776528	-0.189338	-0.152549	-0.105805	0.0223374	0.125172	-0.0719313	-0.0351417	0.0116023
SLC25A23	Q9BV35	3.15195	0.00564457	0.999974	0.999772	0.999009	0.98705	0.808884	0.999965	1	0.999992	0.591347	0.201699	0.00222257	0.864517	0.999019	0.787833	0.505698	0.0811119	0.927171	0.99762	0.999538	0.718741	0.999921	0.98415	0.94866	0.982845	0.856524	0.434287	0.232555	0.999304	0.0341159	0.0532555	-0.0616637	-0.0926081	-0.153912	-0.0373539	-0.000193968	0.0191396	-0.0957796	-0.126724	-0.188028	-0.0714698	-0.0343098	-0.114919	-0.145864	-0.207167	-0.0906094	-0.0534495
ALDH16A1	Q8IZ83	2.73105	0.0140132	0.999965	0.999328	0.987208	0.999999	0.816377	0.999669	0.999987	0.828218	0.219696	0.944758	0.00222365	0.692715	0.939254	0.99991	0.999276	0.907663	1	0.999953	0.931994	0.962863	0.997566	0.986443	0.25566	0.999596	1	0.626543	0.555086	0.999993	-0.0428368	0.0755077	0.112071	0.026268	0.183443	0.0627676	0.0400587	0.118344	0.154908	0.0691048	0.226279	0.105604	0.0828955	0.0365631	-0.0492397	0.107935	-0.0127401	-0.035449
BRSK2	Q8IWQ3-4	8.80975	7.25458e-08	0.913985	0.999946	0.997021	0.960357	0.998793	0.381918	0.999998	0.920042	0.00586508	0.999995	0.00223555	4.53276e-08	0.681484	0.777968	0.980008	0.814938	0.011143	0.999998	0.0506713	0.999999	0.186936	0.826857	0.0384875	5.26665e-06	0.885445	0.0660618	0.860701	0.00715944	0.13738	0.0467957	-0.0797861	0.123083	-0.067279	-0.250607	0.0273552	-0.0905844	-0.217166	-0.0142968	-0.204659	-0.387987	-0.110025	-0.126582	0.0762875	-0.114075	-0.297403	-0.0194405
VMA21	Q3ZAQ7	4.12857	0.000690622	0.98192	0.443773	0.207434	0.855721	0.128622	0.341846	0.353401	0.413857	0.0288346	0.96369	0.00226114	0.120481	0.200112	0.999932	0.923788	0.998297	1	1	0.494575	0.999993	0.99975	0.999974	0.220688	0.800323	0.827722	0.992893	0.998623	1	-0.0936403	-0.236043	-0.265029	-0.146421	-0.280552	-0.236294	-0.242385	-0.142403	-0.171389	-0.0527803	-0.186911	-0.142654	-0.148745	-0.028986	0.0896227	-0.0445084	-0.000250807	-0.00634199
MLIP	Q5VWP3-3	4.45714	0.000343986	1	0.999359	0.993017	1	0.713726	0.591289	0.883427	0.9377	0.524531	0.999948	0.00226549	0.00251529	0.121233	0.99999	0.991593	0.785511	0.634861	0.965178	0.865935	0.776342	0.60589	0.983011	0.0511867	0.0358117	0.374639	0.999827	0.999927	0.995653	0.0275255	-0.101818	-0.137512	-0.00307241	-0.279407	-0.320174	-0.239208	-0.129343	-0.165038	-0.0305979	-0.306932	-0.347699	-0.266733	-0.0356945	0.0987456	-0.177589	-0.218356	-0.13739
SNPH	O15079-2	3.38136	0.00343744	0.992347	0.957776	0.446854	0.943978	0.169208	0.904254	0.983683	0.998173	0.153041	0.993398	0.00228086	0.965549	0.99998	0.910233	1	0.461034	1	0.999989	0.72291	0.985889	0.870703	0.650868	0.130824	0.999997	0.999987	0.26342	0.142863	0.999526	-0.0703865	-0.107795	-0.18968	-0.104543	-0.232897	-0.117374	-0.0870333	-0.0374081	-0.119293	-0.0341563	-0.162511	-0.0469875	-0.0166469	-0.0818852	0.00325176	-0.125103	-0.00957943	0.0207612
PHACTR1	Q9C0D0	5.07643	9.42697e-05	0.170273	0.383699	0.851807	0.924422	0.995651	0.999997	0.424108	0.999999	0.365685	0.142375	0.00232197	0.00050016	0.999321	0.888048	0.733201	0.237917	0.0760679	0.999999	0.999965	0.890691	0.488077	0.927116	0.977971	0.689191	0.778385	0.98718	0.223343	0.0638845	0.341177	0.321903	0.193404	0.166135	0.0981182	0.0344526	0.299133	-0.0192738	-0.147773	-0.175042	-0.243059	-0.306725	-0.0420439	-0.128499	-0.155768	-0.223785	-0.287451	-0.0227701
SHC3	Q92529	3.07127	0.00672075	0.999588	0.999949	0.992665	0.999999	0.888922	0.999657	1	0.858834	0.163864	0.999248	0.00235112	0.488919	0.999171	0.999204	0.985818	0.888714	1	0.994828	0.617254	0.983733	0.999468	0.793536	0.080904	0.908219	1	0.808431	0.231634	0.966264	0.0514186	-0.0427453	-0.0849904	0.0233906	-0.136249	-0.0525563	0.0179184	-0.0941639	-0.136409	-0.028028	-0.187668	-0.103975	-0.0335002	-0.0422451	0.0661359	-0.0935037	-0.009811	0.0606636
WASF3	Q9UPY6-2	3.13039	0.00591404	0.981448	0.999965	1	0.986919	0.985304	0.999875	1	0.492405	0.654829	1	0.00236683	0.979459	0.597813	0.998949	0.621264	0.9954	0.946154	0.999979	0.811282	0.672011	0.997413	0.999995	0.0221762	0.992799	0.740908	0.227348	0.912522	0.987339	0.089126	-0.0380004	0.00349554	0.0874832	-0.087399	0.042505	-0.0132674	-0.127126	-0.0856304	-0.00164275	-0.176525	-0.0466209	-0.102393	0.041496	0.125484	-0.0493986	0.0805055	0.0247331
CKMT1A	P12532	3.21152	0.00496233	0.999619	0.984739	0.780152	0.932384	0.304309	0.945362	0.999991	0.993499	0.373566	0.812846	0.00239403	0.873756	0.999982	0.992414	0.99999	0.558266	0.999998	0.985639	0.998035	0.888724	0.996741	0.51711	0.444484	1	0.849597	0.432899	0.0318505	0.88784	-0.0481897	-0.0985127	-0.155815	-0.119046	-0.225906	-0.115039	-0.0302864	-0.050323	-0.107626	-0.0708567	-0.177716	-0.0668493	0.0179033	-0.0573027	-0.0205337	-0.127393	-0.0165263	0.0682263
NDRG3	Q5TH30	5.78809	2.20599e-05	0.999999	1	0.960891	0.999795	0.4707	0.313717	0.999838	1	0.645257	0.999519	0.00239548	0.00147893	0.931374	0.85942	0.999491	0.104713	0.0509642	0.996064	0.956291	0.682578	0.41895	0.255718	0.0752222	0.0348003	0.8257	0.998745	0.00244275	0.00119492	-0.0162069	-0.00691187	-0.0835061	-0.035408	-0.153674	-0.178452	0.0356585	0.00929506	-0.0672992	-0.0192011	-0.137467	-0.162245	0.0518654	-0.0765942	-0.0284961	-0.146762	-0.17154	0.0425704
AP2M1	Q96CW1	5.33562	5.52942e-05	0.996534	0.986109	0.999941	1	0.950228	0.727553	0.998218	0.99981	0.390441	0.725137	0.00239884	0.000275722	1	0.556722	0.789954	0.0558365	0.010095	0.999917	0.999663	0.87845	0.379347	0.728345	0.538183	0.13343	0.92343	0.967259	0.0753596	0.0123728	0.0558315	0.0797191	-0.0315448	-0.00849204	-0.0903081	-0.135587	0.0546483	0.0238876	-0.0873763	-0.0643235	-0.14614	-0.191418	-0.00118322	-0.111264	-0.0882112	-0.170027	-0.215306	-0.0250708
WASF1	Q92558	5.07765	9.40323e-05	0.793781	0.984278	0.999993	0.993382	0.99998	0.95751	0.995765	0.995776	0.26035	0.849582	0.00239926	4.72579e-05	0.917015	0.97361	0.999991	0.524603	0.0814552	0.999989	0.98609	0.949324	0.273858	0.99493	0.401658	0.029513	1	0.822757	0.613338	0.0874091	0.164084	0.11134	0.0314791	0.0884105	-0.0357119	-0.123285	0.0857379	-0.0527434	-0.132605	-0.0756732	-0.199796	-0.287368	-0.0783459	-0.0798612	-0.0229299	-0.147052	-0.234625	-0.0256025
AP2M1	E9PFW3	5.38394	5.00878e-05	0.998331	0.988397	0.999853	1	0.930549	0.67811	0.999232	0.999508	0.414097	0.741535	0.00240194	0.000264804	1	0.53249	0.76435	0.0468525	0.00809798	0.99976	0.999709	0.863355	0.354707	0.752798	0.521722	0.124079	0.932913	0.965432	0.077714	0.0124817	0.0497488	0.0773316	-0.0360931	-0.0135312	-0.0964222	-0.14217	0.0479728	0.0275828	-0.0858419	-0.06328	-0.146171	-0.191918	-0.00177604	-0.113425	-0.0908628	-0.173754	-0.219501	-0.0293589
GAPVD1	Q14C86-6	3.66266	0.00187389	0.999998	0.822264	0.79197	0.981471	0.75839	0.975467	0.97269	0.101251	0.013693	0.240881	0.00240895	0.225732	0.327999	1	0.980794	1	0.989422	0.996032	0.963727	1	0.981351	0.994396	0.932048	1	1	0.964036	0.989531	1	0.011451	-0.0813441	-0.0782604	-0.0476792	-0.0790193	-0.0504907	-0.0532797	-0.0927951	-0.0897114	-0.0591301	-0.0904703	-0.0619417	-0.0647307	0.00308367	0.0336649	0.0023248	0.0308534	0.0280644
ENO2	P09104	2.76571	0.0130046	0.999996	1	0.998671	0.998363	0.769185	0.997755	1	0.999988	0.663731	0.604338	0.00241405	0.593407	0.999857	0.982054	0.97768	0.278291	0.972437	1	1	0.666862	1	0.979188	0.654275	1	0.973367	0.729087	0.182473	0.967127	0.0250124	0.0051662	-0.0631457	-0.0647359	-0.157897	-0.0685535	-6.29747e-05	-0.0198462	-0.0881581	-0.0897483	-0.182909	-0.0935659	-0.0250753	-0.0683119	-0.0699021	-0.163063	-0.0737197	-0.00522917
KIF2A	O00139-4	4.42564	0.000367651	0.9807	0.992506	0.999937	0.999998	0.986281	0.913699	0.999981	1	0.165551	0.273548	0.00244449	0.000915256	0.971558	0.643113	0.769772	0.17428	0.0690122	0.996634	0.999992	0.984226	0.804511	0.948457	0.913684	0.607339	0.985959	0.995633	0.47163	0.215584	0.0564873	0.0545685	-0.0241631	-0.0140112	-0.0543631	-0.0787373	0.0210446	-0.00191879	-0.0806504	-0.0704984	-0.11085	-0.135225	-0.0354427	-0.0787316	-0.0685796	-0.108932	-0.133306	-0.0335239
WBP2	Q969T9	5.17419	7.70421e-05	0.34009	0.722463	0.84837	0.3747	0.999937	1	0.863064	0.999213	0.820009	1	0.00244886	0.000631542	0.909687	0.999567	0.999229	0.421929	0.171199	0.999794	0.883546	0.505766	0.186977	1	0.0172166	0.00410484	0.935687	0.990742	0.629914	0.281694	0.226004	0.188139	0.149761	0.229398	0.0394905	-0.00692301	0.151467	-0.037865	-0.0762423	0.00339474	-0.186513	-0.232927	-0.0745368	-0.0383773	0.0412597	-0.148648	-0.195062	-0.0366719
FABP3	P05413	5.80343	2.13892e-05	0.183412	0.572901	0.992138	0.837245	0.99657	0.996892	0.0529852	0.997696	0.0265159	0.389738	0.00245532	0.0133966	0.871518	0.675366	0.988731	0.484913	0.5695	0.770717	0.956199	0.999998	0.999999	0.00752064	0.834406	0.898019	0.0981525	1	0.00144339	0.00422834	0.284406	0.2353	0.0940186	0.165758	0.0798135	0.0808421	0.37261	-0.049106	-0.190387	-0.118648	-0.204592	-0.203564	0.0882042	-0.141281	-0.0695415	-0.155486	-0.154458	0.13731
ARHGAP26	Q9UNA1	4.19045	0.000605373	0.963873	0.978396	0.342347	0.967161	0.0996543	0.252832	0.738296	1	0.202984	1	0.00245774	0.0935152	0.928726	0.690496	1	0.176721	0.530718	0.990039	0.398716	0.973101	0.999989	0.986655	0.0238613	0.235696	0.967605	0.997416	0.593062	0.942377	-0.119486	-0.123556	-0.266147	-0.122417	-0.328844	-0.286503	-0.199223	-0.00406975	-0.146661	-0.00293135	-0.209358	-0.167017	-0.0797367	-0.142591	0.0011384	-0.205288	-0.162947	-0.075667
DMTN	Q08495	5.14158	8.23998e-05	0.865998	0.983166	0.999998	0.999711	0.999776	0.902203	0.999889	0.999664	0.354764	0.652764	0.00247958	3.0165e-05	0.765677	0.957409	0.995386	0.383326	0.0379308	0.995305	0.999818	0.903033	0.168086	0.999979	0.614002	0.0494069	1	0.760526	0.808181	0.1398	0.155265	0.118004	0.0266594	0.0567522	-0.053498	-0.152361	0.0513206	-0.0372616	-0.128606	-0.0985133	-0.208763	-0.307627	-0.103945	-0.0913445	-0.0612517	-0.171502	-0.270365	-0.0666833
FIBP	O43427	3.41913	0.00316814	0.999441	0.999305	0.99618	0.999255	0.291288	0.784714	0.999636	1	0.999857	1	0.00248341	0.419574	1	1	1	0.209126	0.882986	1	0.999989	0.0801386	0.846058	0.999982	0.0269868	0.656944	1	0.863286	0.0752846	0.745863	-0.0405032	-0.047515	-0.0574477	-0.0441277	-0.181048	-0.122896	-0.0412754	-0.00701184	-0.0169445	-0.00362458	-0.140545	-0.0823924	-0.000772214	-0.0099327	0.00338726	-0.133533	-0.0753806	0.00623963
STRN	O43815	6.21624	9.38594e-06	0.99992	0.998504	0.979305	0.999953	0.845281	0.208692	0.861651	0.722023	0.13131	0.765844	0.00248681	2.67466e-06	0.0350276	0.999913	0.99985	0.961856	0.172777	0.971567	0.965861	0.992196	0.142076	0.994942	0.502052	0.00682383	0.680683	0.400626	1	0.694517	0.026868	-0.0475321	-0.0677677	-0.0259335	-0.0980011	-0.17805	-0.101753	-0.0744001	-0.0946356	-0.0528015	-0.124869	-0.204918	-0.128621	-0.0202355	0.0215986	-0.050469	-0.130518	-0.0542206
POMK	Q9H5K3	3.01708	0.00755635	0.992159	0.990686	1	0.999615	0.970374	1	1	0.999999	0.774781	0.14501	0.00248732	0.920913	0.841817	0.911026	0.484147	0.102779	0.967965	0.922518	0.985154	0.56014	0.999993	1	0.979138	0.934079	0.994695	0.365885	0.731285	0.999987	0.107453	0.125501	0.00122796	-0.0697162	-0.138111	0.023567	-0.00363275	0.0180482	-0.106225	-0.177169	-0.245564	-0.083886	-0.111086	-0.124273	-0.195217	-0.263612	-0.101934	-0.129134
CAPRIN1	Q14444	3.40075	0.00329642	0.798726	1	0.999297	0.900015	0.999979	0.984865	1	0.24954	0.612018	0.999974	0.00250841	0.955975	0.204161	0.98316	0.501683	0.999978	0.845972	1	0.899363	0.718845	0.998647	0.992042	0.0500646	0.997611	0.493654	0.298024	0.998798	0.870459	0.0806735	-0.00557762	0.030908	0.0717424	-0.0178365	0.0506532	0.0020049	-0.0862512	-0.0497656	-0.00893113	-0.09851	-0.0300203	-0.0786686	0.0364856	0.07732	-0.0122588	0.0562308	0.00758252
OLFML3	Q9NRN5	3.39309	0.00335146	0.858948	0.999956	0.999955	0.998896	0.999827	0.99987	0.956771	0.825794	0.0196879	0.774168	0.00252091	0.601138	0.999968	0.960703	0.999993	0.91722	1	0.976732	0.695784	1	0.866857	0.281987	0.495392	0.999992	0.987863	0.728864	0.156669	0.95413	-0.931543	-0.276762	0.256869	-0.412953	0.305131	-0.300948	-0.795267	0.654781	1.18841	0.518591	1.23667	0.630595	0.136277	0.533631	-0.136191	0.581893	-0.024186	-0.518505
GLS2	Q9UI32	2.92613	0.00919799	0.99993	0.989762	0.997003	0.999287	0.370189	0.943009	0.999693	0.989367	0.997869	0.999947	0.00252446	0.752336	0.999998	0.999984	0.999499	0.607756	0.999974	0.99937	0.999996	0.131379	0.992883	0.999989	0.055133	0.961518	1	0.586642	0.124445	0.970332	-0.0549203	-0.135122	-0.102323	-0.0811595	-0.314863	-0.170297	-0.0744616	-0.0802016	-0.0474026	-0.0262392	-0.259942	-0.115377	-0.0195413	0.032799	0.0539624	-0.179741	-0.0351752	0.0606603
UBR1	Q8IWV7	3.38257	0.00342844	0.951515	0.999467	0.989642	0.908536	0.996345	0.999144	0.905626	0.994154	0.999845	0.9999	0.00255074	0.971791	0.999783	0.999929	0.975413	0.55764	1	0.974667	0.995964	0.082392	0.999708	0.995371	0.00667342	0.923759	1	0.259522	0.0225648	0.935387	0.0667069	0.0358759	0.0532238	0.0789297	-0.0435859	0.0357138	0.0828668	-0.0308309	-0.0134831	0.0122228	-0.110293	-0.0309931	0.01616	0.0173478	0.0430538	-0.0794619	-0.000162184	0.0469909
NECAB1	Q8N987	10.5743	3.54798e-09	0.600717	0.809193	0.89552	0.525459	1	0.576812	0.939565	0.999999	0.984791	0.999925	0.00259734	4.76104e-09	0.977657	0.999845	0.999797	0.242044	0.000130314	0.999398	0.95178	0.217368	1.4156e-05	1	0.00712563	8.08978e-08	0.940081	0.0157373	0.45393	0.000184096	0.206374	0.190759	0.154041	0.228418	-0.00105815	-0.221074	0.142582	-0.0156154	-0.0523333	0.0220431	-0.207433	-0.427448	-0.0637924	-0.0367179	0.0376585	-0.191817	-0.411833	-0.048177
NDRG3	F8WBF9	5.75243	2.3703e-05	0.999999	1	0.962525	0.999809	0.478122	0.316558	0.999836	0.999999	0.656465	0.999575	0.00261255	0.00153375	0.930944	0.85768	0.999428	0.104657	0.0498338	0.996503	0.957708	0.685711	0.415429	0.261441	0.0775996	0.0348966	0.828687	0.998589	0.00258893	0.00122356	-0.0162078	-0.00604016	-0.0828898	-0.0350636	-0.152894	-0.178142	0.0357507	0.0101677	-0.066682	-0.0188558	-0.136687	-0.161934	0.0519585	-0.0768497	-0.0290235	-0.146854	-0.172101	0.0417908
PDZD4	Q17RL8	4.41909	0.000372779	0.897095	0.959177	0.998808	0.98641	0.999443	0.987073	0.997057	1	0.895382	0.995061	0.00261462	0.00116467	0.981535	0.992454	0.999901	0.201388	0.0886938	0.998802	0.99963	0.414602	0.187787	1	0.130824	0.0498744	0.999995	0.997111	0.435582	0.210065	0.154785	0.146172	0.0749748	0.110335	-0.0648243	-0.110233	0.0894485	-0.00861244	-0.0798101	-0.0444496	-0.219609	-0.265018	-0.0653364	-0.0711976	-0.0358371	-0.210997	-0.256406	-0.056724
RBCK1	Q9BYM8	4.38657	0.000399315	1	1	0.714379	0.924604	0.574297	0.595916	0.988066	0.999879	0.0349836	0.252908	0.00262222	0.0117559	0.810314	0.162214	0.473606	0.062741	0.0899658	0.828335	0.992778	0.999986	0.999983	0.931539	0.931241	0.950215	0.999652	1	0.772847	0.815658	0.00571181	-0.0170822	0.140217	0.102152	0.153935	0.155661	0.0759865	-0.022794	0.134505	0.0964401	0.148223	0.149949	0.0702746	0.157299	0.119234	0.171017	0.172743	0.0930686
ITGB4	P16144-3	6.38783	6.69176e-06	0.999996	0.999946	0.999849	0.994047	0.776491	0.169636	0.999259	0.999996	0.859649	0.405551	0.00264726	3.61528e-06	0.822564	0.931822	0.697834	0.0934168	0.00144608	0.896971	0.998981	0.467699	0.00769859	0.999999	0.831807	0.0336795	0.999986	0.433748	0.761135	0.0407779	-0.0425718	-0.0714165	0.0769973	0.134975	0.265623	0.45916	0.101314	-0.0288447	0.119569	0.177547	0.308195	0.501732	0.143886	0.148414	0.206391	0.337039	0.530577	0.172731
PLEKHM2	Q8IWE5	3.90117	0.00112273	1	0.902979	0.998252	0.999992	0.532229	1	0.998935	0.509703	0.967891	0.988197	0.00264982	0.99999	0.988774	0.96311	0.261827	0.995259	0.504908	0.968993	0.735969	0.275024	0.949876	1	0.00169983	0.999745	0.843841	0.012934	0.392368	0.976373	-0.0131221	-0.139731	-0.0641025	0.0282495	-0.189826	0.00132441	-0.0614255	-0.126609	-0.0509804	0.0413716	-0.176704	0.0144466	-0.0483033	0.0756283	0.16798	-0.0500956	0.141055	0.0783053
BEGAIN	Q9BUH8	2.91113	0.00950103	0.583152	0.981334	0.980308	0.997539	1	0.84896	0.872962	0.933013	0.698175	0.290422	0.00266172	0.995811	0.997938	1	0.999637	0.810689	0.99917	0.999517	0.999639	0.649622	0.992212	0.996046	0.910441	0.886665	0.933307	0.157367	0.283313	1	0.286303	0.163826	0.153104	0.107626	0.00310583	0.22856	0.227531	-0.122477	-0.133199	-0.178677	-0.283197	-0.0577431	-0.0587724	-0.0107223	-0.0561997	-0.16072	0.0647338	0.0637045
RDH11	Q8TC12	3.1024	0.00628319	0.996765	0.999988	0.999751	0.999891	0.951611	0.9999	0.998498	0.999407	0.294115	0.318045	0.00266368	0.361921	1	0.949462	0.963249	0.417722	0.966676	0.999883	1	0.940088	1	0.655583	0.893175	1	0.693487	0.905105	0.0830744	0.715441	0.0390223	0.0189733	-0.0275983	-0.0242116	-0.0634759	-0.0240956	0.0375986	-0.020049	-0.0666206	-0.0632339	-0.102498	-0.0631178	-0.00142368	-0.0465716	-0.0431849	-0.0824492	-0.0430689	0.0186253
EFHD2	Q96C19	3.31561	0.00396223	0.998295	0.99996	0.998398	0.99997	0.935192	1	0.987834	0.775917	0.206824	0.494221	0.00268111	0.911299	0.999412	0.999974	1	0.945954	0.999459	0.684454	0.9996	0.974883	0.962585	0.256546	0.764838	0.999011	0.495989	0.392956	0.018931	0.837358	0.0683343	-0.0440041	-0.0711031	-0.0386975	-0.130201	-0.00148229	0.102276	-0.112338	-0.139437	-0.107032	-0.198535	-0.0698166	0.0339422	-0.027099	0.00530655	-0.0861965	0.0425218	0.146281
ATP9A	O75110	4.22802	0.0005589	0.116035	0.523825	0.789245	0.49561	0.982902	0.935671	0.100888	0.989382	0.317551	0.846954	0.00269046	0.0680554	0.999479	0.991965	1	0.615674	0.893042	0.953813	0.993198	0.929439	0.998674	0.354971	0.422441	0.84903	0.781027	0.999429	0.0194904	0.119381	0.178759	0.142146	0.103359	0.133458	0.0606081	0.0796335	0.198598	-0.0366132	-0.0754002	-0.0453012	-0.118151	-0.0991255	0.0198392	-0.038787	-0.00868796	-0.0815377	-0.0625123	0.0564524
KCNJ3	P48549	2.97441	0.00828664	0.999937	0.906249	0.796654	0.889019	0.378947	0.897997	0.998745	0.758392	0.279879	0.493321	0.00269658	0.554419	0.999773	0.999999	1	0.953028	1	0.974241	0.999953	0.947299	0.999939	0.853784	0.766386	1	0.955654	0.776467	0.203433	0.964011	-0.0534343	-0.201083	-0.221826	-0.191492	-0.309237	-0.189508	-0.0913294	-0.147649	-0.168392	-0.138058	-0.255803	-0.136074	-0.0378951	-0.0207431	0.00959112	-0.108154	0.0115753	0.109754
BAIAP2	Q9UQB8	4.05968	0.000799926	0.422386	0.776641	0.959877	0.905504	0.999995	1	0.665849	0.999572	0.559768	0.773139	0.00271238	0.00432624	0.999948	0.989494	0.998891	0.404432	0.327897	1	0.999975	0.773063	0.667036	0.948378	0.508455	0.420559	0.989522	0.999973	0.170563	0.138798	0.269602	0.22575	0.144911	0.170293	0.0343075	0.0102835	0.241621	-0.0438514	-0.124691	-0.0993085	-0.235294	-0.259318	-0.0279804	-0.0808395	-0.0554572	-0.191443	-0.215467	0.015871
ITGB4	P16144	6.35461	7.14341e-06	0.999998	0.999974	0.999775	0.99274	0.76752	0.161514	0.999115	0.999998	0.857656	0.40424	0.00284505	3.6594e-06	0.830343	0.937651	0.712193	0.102571	0.00158308	0.909149	0.999004	0.481705	0.00785287	0.999999	0.841433	0.0340891	0.999981	0.424526	0.761626	0.0395396	-0.0383503	-0.0642654	0.0818772	0.139783	0.268938	0.464281	0.104339	-0.025915	0.120228	0.178133	0.307288	0.502631	0.14269	0.146143	0.204048	0.333203	0.528546	0.168605
LRSAM1	Q6UWE0	5.73364	2.46184e-05	0.00522536	0.0713087	0.130872	0.0696627	0.482225	0.349143	0.00125463	0.995329	0.504721	0.787498	0.00289096	0.0677563	0.870278	0.996827	0.999957	0.555925	0.851501	0.72997	0.99987	0.8226	0.988004	0.134585	0.503259	0.890033	0.266386	0.99955	0.00161482	0.016979	0.288208	0.251292	0.212789	0.2316	0.152475	0.173667	0.347548	-0.0369151	-0.0754184	-0.0566076	-0.135733	-0.114541	0.0593409	-0.0385033	-0.0196925	-0.0988177	-0.0776259	0.096256
KALRN	O60229-2	3.23724	0.00469386	0.563336	0.685926	0.977941	0.989023	1	0.999761	0.862623	1	0.686468	0.486586	0.00289347	0.13353	0.997812	0.918659	0.844558	0.148073	0.52998	0.999388	0.999999	0.673826	0.988604	0.995738	0.781667	0.997427	0.981908	0.993772	0.295602	0.798372	0.241083	0.246655	0.12947	0.113868	0.00777922	0.062803	0.19191	0.00557182	-0.111614	-0.127215	-0.233304	-0.17828	-0.0491735	-0.117186	-0.132787	-0.238876	-0.183852	-0.0547454
C10orf35	Q96D05-2	3.32494	0.00388315	0.900602	0.999714	1	0.999946	0.99947	0.999405	0.86163	0.953038	0.0967344	0.620049	0.00289616	0.851109	0.999949	0.976374	0.999999	0.778276	1	0.927111	0.978124	0.997993	0.921152	0.202857	0.669364	0.99999	0.687986	0.493262	0.0310575	0.851185	0.128508	0.0544723	-0.0179499	0.0390378	-0.0538025	0.0563496	0.150217	-0.0740352	-0.146457	-0.0894697	-0.18231	-0.0721579	0.0217096	-0.0724222	-0.0154346	-0.108275	0.00187722	0.0957448
BAIAP2	I3L4C2	4.01974	0.000871151	0.444772	0.804768	0.968077	0.916642	0.999998	1	0.6828	0.999345	0.544817	0.774547	0.00290582	0.00438634	0.999958	0.990576	0.999236	0.433073	0.34694	0.999999	0.999963	0.793854	0.681513	0.941626	0.518275	0.421534	0.988895	0.999966	0.17201	0.136704	0.266634	0.21957	0.139726	0.166898	0.0311377	0.00606293	0.239355	-0.047064	-0.126908	-0.0997355	-0.235496	-0.260571	-0.0272787	-0.0798436	-0.0526715	-0.188432	-0.213507	0.0197853
BAIAP2	Q9UQB8-4	4.02487	0.000861665	0.439091	0.801436	0.964914	0.913563	0.999997	1	0.675489	0.999324	0.557935	0.775455	0.00290641	0.00436393	0.999963	0.991608	0.999268	0.43474	0.347724	0.999999	0.999972	0.783866	0.669981	0.944136	0.517325	0.419846	0.988578	0.999965	0.169997	0.13476	0.2681	0.220746	0.142343	0.168349	0.0323284	0.0071171	0.241239	-0.0473542	-0.125757	-0.0997506	-0.235771	-0.260983	-0.026861	-0.0784027	-0.0523964	-0.188417	-0.213628	0.0204932
GSK3B	P49841-2	5.77383	2.27024e-05	0.999816	0.999004	0.996725	0.999936	0.87871	0.487909	0.998687	0.999984	0.301973	1	0.00298574	0.000108363	0.557503	0.568612	0.999964	0.0866918	0.0087327	0.710881	0.541486	0.943618	0.333712	1	0.0308753	0.00163453	0.7374	0.888813	0.94387	0.388597	0.0389736	0.0571315	-0.0637602	0.0347581	-0.118787	-0.182001	-0.0571435	0.018158	-0.102734	-0.00421551	-0.157761	-0.220975	-0.0961171	-0.120892	-0.0223735	-0.175919	-0.239133	-0.114275
DDHD1	Q8NEL9-4	3.71293	0.0016818	1	0.99988	0.887159	0.999817	0.568616	0.613336	0.998541	0.999115	0.204454	0.99511	0.00298706	0.0161202	0.975842	0.921531	1	0.452167	0.542554	0.999997	0.775125	0.979056	0.989513	0.95994	0.140493	0.245681	0.999986	1	0.481744	0.59158	-0.00994568	-0.0491494	-0.142569	-0.0480863	-0.196867	-0.195359	-0.0688328	-0.0392037	-0.132624	-0.0381407	-0.186921	-0.185414	-0.0588871	-0.0934199	0.00106305	-0.147718	-0.14621	-0.0196834
S100A4	P26447	3.23789	0.00468726	0.346979	0.983613	0.98399	0.637228	0.99992	0.98862	0.864399	0.637401	0.22351	0.99479	0.00299467	0.180405	0.914756	1	0.952279	0.984813	1	0.999045	0.800184	0.973491	1	0.992188	0.142941	0.748208	0.999383	0.985306	0.649041	0.986194	-1.02499	-0.478064	-0.440815	-0.852159	-0.186856	-0.41577	-0.689151	0.546923	0.584172	0.172828	0.838132	0.609217	0.335837	0.0372483	-0.374096	0.291208	0.0622936	-0.211087
IFT27	Q9BW83	5.25649	6.50393e-05	1	0.999848	0.999483	0.999947	0.675885	0.242067	0.999995	0.989987	0.92758	0.98329	0.00302425	6.50949e-05	0.998643	1	1	0.625188	0.118543	0.999996	0.999994	0.381923	0.0304813	0.999926	0.197831	0.0107634	1	0.833104	0.277512	0.023758	-0.00941132	0.0695398	0.077423	0.0546095	0.245702	0.357807	0.0406427	0.0789511	0.0868343	0.0640208	0.255114	0.367218	0.050054	0.00788323	-0.0149303	0.176162	0.288267	-0.0288971
DGKI	O75912	5.13953	8.27495e-05	0.789188	0.740505	0.986012	0.898927	0.999992	0.995213	0.999993	0.999812	0.942136	0.999955	0.00304487	0.000618124	0.428867	0.928028	0.997725	0.0628952	0.0160976	0.539505	0.996939	0.354178	0.101857	0.980238	0.0608812	0.0128122	0.753843	0.986214	0.978859	0.7332	0.174624	0.20914	0.106925	0.153865	-0.03321	-0.0894238	0.0346886	0.0345165	-0.0676993	-0.0207593	-0.207834	-0.264048	-0.139935	-0.102216	-0.0552758	-0.24235	-0.298564	-0.174452
RAP1GDS1	P52306-6	4.15164	0.000657508	0.725085	0.997072	0.99775	1	1	0.999024	0.999982	0.902882	0.00053344	0.0735706	0.00305938	0.485597	0.360352	0.49789	0.98977	0.866445	0.999998	0.999339	0.832296	0.982338	0.39451	0.772757	0.998194	0.994936	0.999992	0.842577	0.989373	0.999929	0.183343	0.0874174	-0.0776219	0.0182728	-0.0201512	0.0681332	0.0389083	-0.0959253	-0.260965	-0.16507	-0.203494	-0.115209	-0.144434	-0.165039	-0.0691446	-0.107569	-0.0192842	-0.0485091
AGAP1	Q9UPQ3	4.60465	0.000252113	0.573815	0.692861	0.925913	0.995481	1	0.930656	0.123537	1	0.939093	0.353882	0.00307694	0.929968	0.546321	0.987918	0.765864	0.150387	0.985957	0.875655	0.989455	0.361945	1	0.182764	0.884198	0.991387	0.0236126	0.379932	0.000263287	0.173398	0.174358	0.178726	0.118586	0.0717055	0.00498299	0.11702	0.278691	0.00436834	-0.0557713	-0.102652	-0.169375	-0.0573373	0.104334	-0.0601396	-0.107021	-0.173743	-0.0617056	0.0999654
LRRC7	Q96NW7	2.60883	0.0182282	0.819364	0.973775	0.999524	0.984837	0.999973	0.991896	0.965598	0.999565	0.619583	0.961787	0.00309495	0.928337	0.999101	0.993393	0.999996	0.42089	0.99995	1	0.997559	0.743203	0.999589	0.986588	0.260635	1	0.999989	0.383872	0.262396	0.999877	0.175056	0.134278	0.0648804	0.112025	-0.0410742	0.101521	0.135199	-0.0407777	-0.110176	-0.0630307	-0.21613	-0.0735354	-0.0398569	-0.0693979	-0.022253	-0.175353	-0.0327578	0.000920813
SRPK2	P78362-2	3.69991	0.00172954	0.652686	0.998596	0.999661	0.955349	1	0.999991	0.998161	0.760766	0.254799	0.922178	0.00310018	0.00343717	0.618023	0.999998	0.998601	0.957903	0.877097	1	0.963551	0.964414	0.872984	0.999995	0.337465	0.234839	0.997187	0.999853	0.922064	0.806161	0.176095	0.0699162	0.0520574	0.114965	-0.00646059	-0.0306672	0.0698912	-0.106178	-0.124037	-0.0611296	-0.182555	-0.206762	-0.106204	-0.0178589	0.0450489	-0.0763768	-0.100583	-2.50057e-05
LYN	P07948	4.38768	0.000398379	0.999544	0.747167	0.525524	0.988753	0.315873	0.226104	0.870267	0.524145	0.0728401	0.99448	0.00312799	0.00308779	0.716888	0.999988	0.909608	0.995673	0.966671	0.999881	0.530831	0.999504	0.984846	0.990346	0.148539	0.0955641	0.985468	0.999764	0.869037	0.71431	0.083111	0.292959	0.32907	0.14421	0.375686	0.417355	0.238971	0.209848	0.245959	0.0610988	0.292575	0.334244	0.15586	0.0361107	-0.148749	0.0827273	0.124396	-0.0539878
PPP5C	P53041	4.79343	0.000169757	0.995575	0.986835	0.998562	1	0.963309	0.826977	0.999958	0.999922	0.141402	0.858156	0.00313081	0.000847467	0.998963	0.35307	0.892918	0.0729462	0.0223211	0.994376	0.939102	0.993536	0.826779	0.774231	0.431995	0.152288	0.999438	0.991813	0.269495	0.091596	0.0561617	0.0763913	-0.0493742	0.00334348	-0.082459	-0.116864	0.0300096	0.0202296	-0.105536	-0.0528182	-0.138621	-0.173026	-0.0261521	-0.125765	-0.0730478	-0.15885	-0.193255	-0.0463817
SIK3	H0Y4E8	3.39894	0.00330938	0.984814	0.82292	0.56972	0.936437	0.150576	0.441385	0.428899	0.947015	0.435856	0.998028	0.00316102	0.219909	0.28452	0.999888	0.998808	0.8011	0.996944	0.99407	0.909695	0.877903	0.999974	0.999809	0.117481	0.744312	0.747625	0.976431	0.996358	1	-0.084336	-0.155174	-0.18414	-0.11435	-0.253687	-0.203241	-0.212373	-0.070838	-0.0998038	-0.0300142	-0.169351	-0.118905	-0.128037	-0.0289657	0.0408239	-0.098513	-0.0480671	-0.057199
YWHAG	P61981	3.58749	0.00220322	0.99439	0.999364	0.999802	0.999989	0.968658	0.983612	0.999764	0.999999	0.247493	0.983395	0.00317602	0.0255389	0.999846	0.819151	0.999883	0.267236	0.409051	1	0.885622	0.96797	0.992725	0.817852	0.202405	0.397117	0.999987	1	0.207813	0.363696	0.0612905	0.049376	-0.0383112	0.0247113	-0.0841049	-0.0771149	0.0407199	-0.0119145	-0.0996017	-0.0365793	-0.145395	-0.138405	-0.0205706	-0.0876872	-0.0246648	-0.133481	-0.126491	-0.00865614
DOCK8	Q8NF50	3.28859	0.00420054	0.99483	0.999769	0.999943	0.999999	0.966973	0.989891	0.999929	0.999974	0.99687	0.964107	0.00317642	0.0408311	0.999194	1	0.999906	0.325034	0.552374	1	0.999993	0.161417	0.41487	1	0.258267	0.565719	0.999989	0.999984	0.260731	0.514205	-0.125634	-0.0880074	-0.0660985	-0.0384024	0.176399	0.147502	-0.0707643	0.0376267	0.0595356	0.0872317	0.302033	0.273136	0.0548698	0.0219089	0.049605	0.264407	0.235509	0.0172431
EHD4	Q9H223	3.2822	0.00425901	0.919693	0.997756	0.999928	0.9998	0.999126	0.998444	0.999974	0.996103	0.750532	0.793409	0.00318829	0.0100969	0.815627	0.999803	0.999947	0.554778	0.561847	0.999705	1	0.626066	0.649834	1	0.512826	0.550564	1	1	0.790992	0.790726	-0.12913	-0.0785461	-0.043118	-0.0498189	0.0610101	0.0686529	-0.0383085	0.0505836	0.0860117	0.0793108	0.19014	0.197783	0.0908212	0.0354282	0.0287272	0.139556	0.147199	0.0402376
PPFIA3	O75145	3.10576	0.00623773	0.869299	0.95995	0.999986	0.997606	0.99985	1	0.975169	0.999999	0.470874	0.876558	0.00322573	0.0925596	0.999614	0.927737	0.996209	0.266681	0.627448	1	0.998409	0.858214	0.996214	0.950966	0.412069	0.872045	0.999088	0.998708	0.235854	0.642602	0.119648	0.106881	0.0284363	0.0608989	-0.0390441	-0.00968083	0.0938489	-0.0127669	-0.0912118	-0.0587492	-0.158692	-0.129329	-0.0257992	-0.0784449	-0.0459823	-0.145925	-0.116562	-0.0130323
GIT2	Q14161-10	3.25771	0.00449057	0.984011	0.961265	0.872355	0.965928	0.149039	0.618007	0.995963	0.999817	0.972354	0.999963	0.00323941	0.543057	0.999999	0.999991	1	0.389396	0.983045	0.999426	0.999091	0.286635	0.993982	0.978962	0.0617234	0.869761	0.999796	0.809254	0.0501645	0.712959	-0.108629	-0.144488	-0.170117	-0.129633	-0.324432	-0.226022	-0.0939306	-0.0358594	-0.0614884	-0.0210048	-0.215803	-0.117393	0.0146981	-0.025629	0.0148546	-0.179944	-0.0815339	0.0505575
MAP7D2	Q96T17-2	5.24584	6.64784e-05	0.999985	0.997363	0.627469	0.996623	0.44039	0.14237	0.912332	0.997165	0.058143	0.989126	0.0033214	0.000144191	0.621878	0.80543	1	0.537166	0.119191	0.995038	0.530637	0.999873	0.775995	0.993897	0.183429	0.0157629	0.978587	0.905151	0.92499	0.372573	-0.0513449	-0.127273	-0.311688	-0.121636	-0.350755	-0.46766	-0.22586	-0.0759277	-0.260343	-0.0702913	-0.29941	-0.416315	-0.174515	-0.184416	0.00563637	-0.223483	-0.340387	-0.0985878
WASL	O00401	3.33492	0.0038003	0.999975	0.989136	0.854905	0.999494	0.42556	0.758107	0.999932	0.980022	0.357477	0.99987	0.00332444	0.176316	1	0.997432	0.999055	0.702628	0.981408	0.9971	0.773297	0.925126	0.999981	0.768166	0.0744018	0.564666	1	0.988394	0.118447	0.58355	-0.0308567	-0.0894576	-0.135729	-0.0504807	-0.197831	-0.15369	-0.0390241	-0.0586008	-0.104873	-0.019624	-0.166975	-0.122833	-0.00816741	-0.0462717	0.0389769	-0.108374	-0.0642321	0.0504334
SIRPA	P78324	4.13693	0.000678437	0.930191	0.938756	1	0.938114	0.998827	0.999742	0.98257	1	0.311435	1	0.00336544	0.0305003	0.999979	0.651013	1	0.121153	0.232396	0.999917	0.473128	0.946756	0.98922	0.817081	0.0231706	0.0877831	0.99998	0.999999	0.171315	0.334537	0.186717	0.206474	0.00305614	0.190094	-0.0949809	-0.0775826	0.156994	0.0197566	-0.183661	0.00337666	-0.281698	-0.2643	-0.0297233	-0.203417	-0.0163799	-0.301454	-0.284056	-0.0494798
PDCD4	Q53EL6	5.01039	0.000108084	0.99991	0.973169	0.949337	0.821777	0.866541	0.739227	0.605876	0.307831	0.0541735	0.00502212	0.00336627	0.00257819	0.0026917	1	0.999373	0.999939	0.994653	0.961031	0.998925	0.99992	0.989323	0.929349	0.999998	0.999992	0.996992	0.999424	0.981249	0.999869	-0.0532348	0.149147	0.155394	0.201265	0.184354	0.223296	0.26092	0.202381	0.208628	0.2545	0.237589	0.276531	0.314155	0.00624699	0.0521188	0.0352074	0.0741497	0.111773
ANKS1B	F8VR14	3.17824	0.0053326	0.997122	1	0.998291	0.999998	0.955718	0.985438	1	0.949366	0.161531	0.986315	0.00338046	0.0432935	0.914251	0.992288	0.999874	0.802957	0.935017	1	0.785843	0.991395	0.999791	0.982323	0.197462	0.485624	0.999838	0.999982	0.667072	0.878623	0.123719	-0.0118529	-0.119724	0.0441896	-0.201606	-0.169845	-0.00797529	-0.135572	-0.243443	-0.0795291	-0.325325	-0.293564	-0.131694	-0.107872	0.0560425	-0.189754	-0.157992	0.00387763
CADPS	Q9ULU8	3.15609	0.00559434	1	0.999863	0.980691	0.999942	0.62421	0.993025	1	0.994018	0.57418	0.995508	0.00338297	0.768912	0.999989	0.49489	0.926934	0.0290147	0.635932	0.987758	0.972512	0.791779	0.999996	0.935853	0.14736	0.995491	0.99999	0.61619	0.162526	0.980739	-0.00234648	0.0400662	-0.081186	-0.0324191	-0.150399	-0.0682848	-0.0166564	0.0424127	-0.0788395	-0.0300726	-0.148053	-0.0659384	-0.0143099	-0.121252	-0.0724853	-0.190465	-0.108351	-0.0567226
GGA1	Q9UJY5-6	3.76414	0.00150647	0.990874	1	0.999989	0.999671	0.979027	0.960585	0.999755	0.9163	0.352804	0.998208	0.00339455	0.00661778	0.999365	0.999893	0.996656	0.858796	0.798047	0.99803	0.859583	0.928894	0.878412	0.920365	0.119912	0.119772	1	0.999994	0.258503	0.233228	0.0554201	-0.000174082	-0.0207871	0.0342349	-0.0652853	-0.0753271	0.0341729	-0.0555942	-0.0762072	-0.0211852	-0.120705	-0.130747	-0.0212472	-0.020613	0.034409	-0.0651112	-0.0751531	0.0343469
MTR	Q99707	5.21094	7.14261e-05	0.990245	0.641266	0.68613	0.160444	0.17672	0.894295	1	0.654818	0.589903	0.00600835	0.00342537	0.967205	0.896934	0.999989	0.9721	0.984856	0.988659	0.241764	0.738912	0.781398	0.997103	0.188362	0.999999	0.296667	0.00280662	0.309282	0.00227264	0.532972	0.139669	0.334839	0.297885	0.457513	0.440282	0.228396	0.013073	0.19517	0.158217	0.317844	0.300613	0.0887273	-0.126596	-0.0369531	0.122674	0.105444	-0.106442	-0.321766
ANKRD24	Q8TF21-2	3.28401	0.00424236	0.771468	0.999818	0.999997	0.946883	0.999998	1	0.999719	0.766053	0.192688	0.994636	0.00342623	0.0386232	0.638736	0.999969	0.983123	0.960027	0.992181	1	0.766119	0.985601	0.99917	0.999913	0.154979	0.394015	0.971739	0.999993	0.919584	0.983623	0.219967	0.071845	0.0356089	0.16676	-0.0342871	-0.0127381	0.0735321	-0.148122	-0.184358	-0.0532072	-0.254254	-0.232705	-0.146435	-0.036236	0.0949146	-0.106132	-0.084583	0.00168716
AK5	Q9Y6K8	4.23471	0.000551002	0.371019	0.685659	0.95104	0.427765	0.999945	0.157753	0.686446	0.999939	0.506902	1	0.00345058	0.944599	0.999065	0.969895	0.99997	0.357892	0.946845	1	0.684218	0.84223	0.15827	0.971293	0.0269345	0.973462	0.999582	0.00118444	0.275689	0.86164	0.202826	0.179144	0.108849	0.202528	0.0356171	0.257338	0.171551	-0.0236825	-0.0939771	-0.000298312	-0.167209	0.0545114	-0.0312747	-0.0702945	0.0233842	-0.143527	0.0781939	-0.00759216
FAHD2A	Q96GK7	4.84133	0.000153606	0.607752	0.997514	1	0.820812	1	0.312034	0.978638	0.758449	0.0210775	0.999008	0.00345935	0.945434	0.884989	0.980499	0.964146	0.962815	0.35455	0.999963	0.21825	1	0.00539357	0.820033	0.107535	0.817213	0.995208	0.0012001	0.71802	0.462308	0.159168	0.0665479	0.005249	0.13391	0.0016157	0.210389	0.0911862	-0.0926197	-0.153919	-0.0252571	-0.157552	0.0512218	-0.0679813	-0.0612989	0.0673626	-0.0649322	0.143841	0.0246384
CDK17	Q00537	4.05764	0.000803424	0.0491347	0.47278	0.377398	0.863741	0.89809	0.586246	0.938345	0.918526	0.730772	0.0234473	0.00346552	0.312475	0.0439694	1	0.936635	0.857647	0.999751	0.898699	0.8393	0.659496	0.999226	0.794023	0.999999	0.988679	0.999996	0.948046	1	0.971116	0.221319	0.162742	0.161997	0.101868	0.0936304	0.137956	0.0900046	-0.0585768	-0.0593219	-0.11945	-0.127688	-0.0833629	-0.131314	-0.000745054	-0.0608736	-0.0691117	-0.024786	-0.0727374
CADPS	Q9ULU8-4	3.14923	0.00567795	1	0.999886	0.979438	0.999946	0.622784	0.992492	1	0.994481	0.568332	0.996277	0.00349319	0.764798	0.999991	0.496909	0.933962	0.0303396	0.638667	0.988914	0.968352	0.800408	0.999996	0.931955	0.143435	0.994481	0.999992	0.625784	0.16227	0.979221	-0.00287535	0.0388885	-0.0819045	-0.0319851	-0.15024	-0.0689662	-0.0167612	0.0417639	-0.0790291	-0.0291098	-0.147365	-0.0660908	-0.0138858	-0.120793	-0.0708736	-0.189129	-0.107855	-0.0556497
ICAM1	P05362	5.75147	2.37487e-05	1	0.999987	0.963408	0.999194	0.52895	0.105188	0.984429	0.999997	0.613081	0.99148	0.00351502	1.87027e-05	0.863552	0.968333	0.999978	0.290043	0.0158928	0.992213	0.986613	0.766689	0.0590885	1	0.176876	0.0033942	0.99864	0.637574	0.749263	0.0756446	0.068564	0.13221	0.424468	0.224222	0.756414	1.13217	0.377143	0.0636462	0.355904	0.155657	0.68785	1.06361	0.308579	0.292258	0.0920113	0.624203	0.999964	0.244933
CNTN1	Q12860	7.06402	1.80542e-06	0.443844	0.930808	0.99917	0.997497	0.999995	0.906955	0.966636	0.962049	0.0933595	0.123184	0.00351541	1.28217e-07	0.747071	0.968928	0.985489	0.77579	0.0117943	0.999992	1	0.998932	0.0424606	0.992472	0.992512	0.0207595	0.997843	0.0882075	0.859562	0.0096228	0.15783	0.103472	0.0453165	0.0534255	0.0204844	-0.101773	0.0862476	-0.0543587	-0.112514	-0.104405	-0.137346	-0.259603	-0.0715829	-0.0581552	-0.0500462	-0.0829873	-0.205245	-0.0172241
CAPN2	P17655	4.84716	0.000151753	1	0.999999	0.931932	0.996814	0.599439	0.23943	0.997928	0.999996	0.309618	0.889006	0.00352627	0.000175447	0.957499	0.875009	0.99781	0.296147	0.0505573	0.998997	0.986644	0.9502	0.389526	0.991939	0.408236	0.053623	1	0.916603	0.572714	0.118702	0.0101273	0.0345675	0.175442	0.102004	0.26243	0.358776	0.099376	0.0244402	0.165315	0.0918764	0.252303	0.348649	0.0892486	0.140875	0.0674362	0.227862	0.324209	0.0648085
ANKS1B	H0YI72	3.01437	0.00760084	0.831496	0.99034	0.99984	0.969365	0.99997	1	0.994533	0.995237	0.543751	0.994335	0.00352838	0.0725395	0.963201	0.997868	1	0.583046	0.860932	1	0.970072	0.819544	0.985672	0.999338	0.159616	0.531687	0.999956	0.999668	0.554559	0.872769	0.262925	0.172431	0.0840974	0.193767	-0.0638967	-0.0144566	0.150383	-0.0904942	-0.178828	-0.0691583	-0.326822	-0.277382	-0.112542	-0.0883335	0.0213359	-0.236328	-0.186887	-0.0220477
ANKRD13D	Q6ZTN6-3	2.64139	0.016996	0.678973	0.870002	0.996372	0.942131	1	0.975681	0.980124	0.999997	0.571263	0.969177	0.00352882	0.886124	0.939081	0.959691	0.999746	0.28839	0.996864	0.997908	0.994312	0.799558	0.999768	0.999882	0.258029	0.999991	0.999995	0.47517	0.621859	1	0.111571	0.100898	0.0487811	0.0783774	-0.00569673	0.0671995	0.0671134	-0.0106735	-0.06279	-0.0331937	-0.117268	-0.0443716	-0.0444577	-0.0521165	-0.0225203	-0.106594	-0.0336981	-0.0337842
TSC22D1	Q15714	5.76888	2.29298e-05	0.999663	0.975499	0.790786	0.999921	0.338018	0.0870455	0.737376	0.982044	0.386158	1	0.00356463	0.000107516	0.384088	0.997828	0.978701	0.700534	0.172487	0.991924	0.484093	0.916315	0.266678	0.999998	0.0177238	0.000761945	0.454061	0.870385	0.989033	0.539132	-0.0535082	-0.121128	-0.174108	-0.0449636	-0.248796	-0.330793	-0.191163	-0.06762	-0.1206	0.00854452	-0.195288	-0.277285	-0.137655	-0.0529801	0.0761646	-0.127668	-0.209665	-0.0700348
ARL8B	Q9NVJ2	3.26053	0.00446328	0.825856	0.999959	1	1	0.999977	0.999965	0.999522	0.765962	0.196005	0.131897	0.00359513	0.0141688	0.790335	0.999972	0.999896	0.961872	0.965119	0.999999	1	0.985971	0.988074	0.998604	0.991175	0.992436	0.996734	1	0.828114	0.854475	0.112935	0.0316004	0.0120456	0.00818386	-0.0261592	-0.02866	0.0437456	-0.0813341	-0.100889	-0.104751	-0.139094	-0.141594	-0.0691889	-0.0195548	-0.0234166	-0.0577596	-0.0602604	0.0121452
RAC3	P60763	3.87481	0.00118798	0.999533	0.999995	0.967673	0.983682	0.91267	0.810719	0.999469	0.923045	0.0494779	0.0749417	0.00359561	0.00294204	0.578266	0.963184	0.985658	0.854685	0.685298	0.999969	0.999999	0.999967	0.993229	0.994362	0.998724	0.968332	0.99903	0.999553	0.946614	0.81478	0.077756	-0.0449615	-0.163062	-0.143271	-0.192131	-0.234904	-0.0862394	-0.122718	-0.240818	-0.221027	-0.269887	-0.31266	-0.163995	-0.1181	-0.09831	-0.147169	-0.189943	-0.0412779
ITPR2	Q14571	6.37898	6.80918e-06	0.998062	1	0.997874	0.999091	0.948835	0.232204	0.999988	0.983456	0.174347	0.211475	0.00364956	5.71842e-07	0.710008	0.977583	0.988654	0.695464	0.0165396	0.999807	1	0.990437	0.0505357	0.99941	0.968965	0.027261	0.999901	0.181306	0.887172	0.0254633	-0.0903694	-0.00436109	0.09634	0.0837618	0.161146	0.360927	0.0460803	0.0860083	0.186709	0.174131	0.251515	0.451297	0.13645	0.100701	0.0881229	0.165507	0.365288	0.0504414
GPR37L1	O60883	5.71383	2.56222e-05	0.98197	0.997079	0.99651	0.999978	0.989722	0.562633	0.999949	0.999998	0.0339261	0.934655	0.00367352	0.456052	0.317315	0.454131	0.998805	0.282211	0.736954	0.808583	0.598439	0.999999	0.0006226	0.99959	0.339486	0.118692	0.945386	5.53692e-05	0.995462	0.013631	0.141289	0.118536	-0.112913	0.0521266	-0.131014	0.301118	-0.0614059	-0.0227529	-0.254202	-0.0891623	-0.272303	0.159829	-0.202695	-0.231449	-0.0664094	-0.24955	0.182582	-0.179942
ITGA6	P23229-6	5.23328	6.82175e-05	0.999931	0.998646	0.999294	0.999877	0.8653	0.583843	0.999145	0.999809	0.564742	0.704888	0.00369598	0.000506533	0.999929	0.679455	0.777324	0.0689746	0.0143144	1	0.999998	0.810361	0.328562	0.627617	0.630156	0.192544	0.739046	0.974925	0.0342476	0.00587073	-0.0573202	-0.101949	0.0853647	0.0651105	0.206861	0.287367	-0.0909897	-0.0446285	0.142685	0.122431	0.264181	0.344687	-0.0336696	0.187313	0.167059	0.308809	0.389316	0.0109589
FAM219A	Q8IW50	3.27049	0.00436824	1	1	0.865447	0.99995	0.617127	0.97752	1	0.999997	0.13575	0.997498	0.00373158	0.570573	1	0.713749	0.999998	0.291636	0.958684	0.999999	0.631532	0.996034	0.996602	0.426495	0.135996	0.962259	0.999499	0.807348	0.0865895	0.827336	-0.00658996	-0.0266408	-0.18034	-0.048273	-0.230304	-0.126948	-0.0054302	-0.0200509	-0.17375	-0.041683	-0.223714	-0.120358	0.00115976	-0.153699	-0.0216321	-0.203663	-0.100307	0.0212106
CCNY	Q8ND76	3.88568	0.00116064	0.618547	0.56675	0.97329	0.939637	1	1	0.97784	0.999652	0.819859	0.93221	0.00373554	0.0106608	0.900044	0.823698	0.90959	0.062504	0.0725282	0.868676	0.999993	0.574205	0.589215	1	0.346444	0.381667	0.999997	1	0.705371	0.699905	0.160291	0.189733	0.0931567	0.107725	0.00112394	-0.00645149	0.0932597	0.0294427	-0.067134	-0.0525658	-0.159167	-0.166742	-0.067031	-0.0965767	-0.0820085	-0.188609	-0.196185	-0.0964737
MICAL3	Q7RTP6	2.46172	0.0249833	0.999934	1	1	0.999356	0.865054	0.999993	1	0.997113	0.949567	0.543628	0.00376339	0.889141	0.999825	1	0.997431	0.55457	0.99999	0.999997	0.998256	0.367942	1	0.999746	0.774006	0.999768	0.963887	0.480811	0.226974	0.998467	0.0226771	-0.00432828	-0.0112206	-0.0333045	-0.0825143	-0.0170874	0.00732339	-0.0270054	-0.0338978	-0.0559817	-0.105191	-0.0397645	-0.0153538	-0.00689236	-0.0289762	-0.078186	-0.0127591	0.0116517
MAGEE1	Q9HCI5	4.60962	0.000249494	0.984279	0.913677	0.918539	0.999988	0.156899	0.38223	0.482745	0.994542	0.994745	0.929822	0.00379695	0.149887	0.376032	1	0.798938	0.603186	0.941341	0.977971	0.711204	0.198813	0.739108	0.885631	0.000790831	0.029074	0.0971903	0.994589	0.990902	1	-0.126792	-0.197855	-0.181007	-0.0436753	-0.376422	-0.317711	-0.304691	-0.0710624	-0.0542147	0.0831169	-0.24963	-0.190919	-0.177899	0.0168477	0.154179	-0.178568	-0.119857	-0.106837
BCAS3	Q9H6U6	3.31665	0.00395338	0.998359	0.999966	0.999981	0.996269	0.946373	0.99735	0.999999	0.999969	0.568886	0.999998	0.00381959	0.168865	0.996477	0.974713	0.999728	0.349252	0.808455	0.999998	0.603031	0.811576	0.998524	0.991237	0.0150156	0.228264	0.991866	0.992039	0.35592	0.861469	0.0536784	0.0339357	-0.0287991	0.0637539	-0.09915	-0.0608278	0.0182058	-0.0197427	-0.0824775	0.0100754	-0.152828	-0.114506	-0.0354726	-0.0627348	0.0298182	-0.133086	-0.0947635	-0.0157299
ATP6V1H	Q9UI12	3.85157	0.00124869	0.995202	0.99729	0.99999	1	0.969589	0.980883	0.984789	1	0.453987	0.787113	0.00382092	0.0245634	0.999908	0.827818	0.959442	0.17508	0.271353	0.999995	0.999658	0.885988	0.95053	0.532484	0.550192	0.724798	0.791613	1	0.0335526	0.0769839	0.0624858	0.0647009	-0.0259351	-0.00139964	-0.0874753	-0.0828448	0.082409	0.00221513	-0.0884209	-0.0638854	-0.149961	-0.145331	0.0199232	-0.0906361	-0.0661006	-0.152176	-0.147546	0.017708
RPS6KC1	Q96S38	3.53155	0.00248562	0.526246	0.9024	0.939786	0.584993	1	0.999956	0.866719	0.995844	0.85251	1	0.00383082	0.061473	0.994165	0.999984	0.997873	0.583305	0.832978	1	0.928628	0.536591	0.861406	0.999909	0.0298522	0.165157	0.99744	0.9999	0.390144	0.711418	0.149409	0.111923	0.0939401	0.148748	0.0118617	0.0293686	0.114755	-0.0374863	-0.055469	-0.000661301	-0.137547	-0.120041	-0.0346537	-0.0179827	0.036825	-0.100061	-0.0825542	0.00283263
AP2M1	C9JTK4	4.75995	0.000182059	0.976154	0.963474	0.999999	0.99983	0.992967	0.921141	0.995387	0.999977	0.299051	0.967491	0.00383474	0.000843015	0.99999	0.555511	0.972147	0.0935686	0.0263475	0.999648	0.945798	0.958668	0.63701	0.793343	0.272838	0.0753719	0.999512	0.988258	0.171117	0.0478472	0.0904739	0.110957	-0.0195517	0.0428909	-0.0749565	-0.119251	0.0745128	0.0204826	-0.110026	-0.047583	-0.16543	-0.209725	-0.0159611	-0.130508	-0.0680657	-0.185913	-0.230207	-0.0364437
PAK1	Q13153	5.72135	2.52365e-05	0.620342	0.947612	0.999855	0.938277	1	0.976437	0.904349	0.993977	0.165127	0.936721	0.00386826	1.33087e-05	0.996586	0.951598	1	0.613473	0.0511145	1	0.901201	0.992772	0.236393	0.856442	0.342958	0.00704329	0.999996	0.569311	0.355582	0.0121315	0.21533	0.153455	0.0545099	0.145568	0.00175588	-0.122547	0.165959	-0.061875	-0.16082	-0.0697616	-0.213574	-0.337877	-0.0493708	-0.0989448	-0.00788664	-0.151699	-0.276002	0.0125041
VIPAS39	G3V4K3	2.89436	0.00985149	0.73199	0.999999	0.999624	0.947578	1	0.900623	0.997133	0.437035	0.397545	0.985175	0.00390072	0.99942	0.802149	0.999928	0.89936	0.999193	0.803047	0.998102	0.954254	0.917847	0.871195	0.999978	0.217138	0.99999	0.997729	0.129814	0.826749	0.984492	0.13125	0.0190071	0.042464	0.0951622	-0.0127922	0.109078	0.0601855	-0.112243	-0.0887863	-0.0360881	-0.144043	-0.0221728	-0.0710649	0.0234569	0.0761551	-0.0317993	0.0900704	0.0411783
CLVS1	Q8IUQ0	4.59289	0.000258422	0.925422	0.921977	0.973572	0.998411	0.999218	0.999985	0.53403	0.999995	0.99998	0.948292	0.00392729	0.0677942	0.796694	0.999783	0.971785	0.110199	0.300757	0.985643	0.997618	0.0820475	0.325297	0.762566	0.32166	0.716052	0.358272	0.99984	0.00123854	0.0113721	0.127028	0.14549	0.10961	0.0682606	-0.0598969	-0.0343539	0.219919	0.018462	-0.0174179	-0.0587673	-0.186925	-0.161382	0.092891	-0.0358799	-0.0772294	-0.205387	-0.179844	0.074429
PAK1	Q13153-2	5.69064	2.68508e-05	0.621572	0.939441	0.999805	0.935488	1	0.977877	0.90564	0.996262	0.181286	0.943349	0.00393813	1.47612e-05	0.996477	0.946587	1	0.579018	0.0466946	1	0.907358	0.99053	0.229371	0.872737	0.332369	0.00707247	0.999998	0.582441	0.359832	0.0130154	0.215965	0.158473	0.0572351	0.147429	0.00183261	-0.121663	0.166146	-0.057492	-0.15873	-0.0685365	-0.214133	-0.337628	-0.0498192	-0.101238	-0.0110444	-0.156641	-0.280136	0.00767282
CSMD2	Q7Z408-4	2.92423	0.00923585	0.996615	0.968099	0.536604	0.770934	0.238742	0.761273	0.783116	0.996888	0.183234	0.583566	0.00395806	0.58436	0.7141	0.942826	0.998395	0.566427	0.997818	0.998238	0.99754	0.990288	0.998718	0.999494	0.749445	1	1	0.804891	0.891672	1	-0.0652457	-0.108334	-0.187507	-0.150754	-0.230447	-0.153543	-0.155066	-0.0430882	-0.122261	-0.0855087	-0.165201	-0.0882971	-0.0898203	-0.079173	-0.0424205	-0.122113	-0.0452089	-0.0467321
PFDN1	O60925	3.01313	0.00762124	0.999488	1	0.998309	1	0.92059	0.984587	1	0.959526	0.30007	0.997734	0.00408602	0.0923607	0.995918	0.998348	0.999412	0.798694	0.970316	0.999948	0.830148	0.961412	0.999734	0.945096	0.140084	0.529806	1	0.999333	0.374043	0.763983	0.0393872	-0.0146987	-0.0497525	0.014731	-0.0941034	-0.071396	0.00749622	-0.0540858	-0.0891397	-0.0246562	-0.133491	-0.110783	-0.0318909	-0.0350539	0.0294296	-0.0794048	-0.0566974	0.0221949
SLITRK1	Q96PX8	5.56245	3.48133e-05	0.792758	0.991066	0.993562	0.994209	0.999996	0.889601	0.999493	0.987478	0.870407	0.830608	0.00410242	7.21324e-06	0.732874	1	1	0.683826	0.0491916	0.999781	1	0.522881	0.0112982	0.999945	0.511126	0.00963836	0.999965	0.466258	0.883406	0.0822534	0.260381	0.160298	0.140555	0.137082	-0.0439454	-0.236595	0.0975301	-0.100084	-0.119826	-0.123299	-0.304327	-0.496977	-0.162851	-0.0197423	-0.0232151	-0.204243	-0.396893	-0.0627674
IFIT2	A0A087X279	3.21373	0.0049386	0.995585	1	0.901808	0.955506	0.227565	0.886637	0.992391	0.975836	0.930985	0.991381	0.00411986	0.904591	0.999998	0.68092	0.828039	0.0182501	0.644172	0.972845	0.999968	0.421716	1	0.996446	0.192766	0.999888	0.999901	0.470266	0.157664	0.994001	0.172271	0.0185564	0.316026	0.267883	0.588912	0.325878	0.204825	-0.153714	0.143755	0.0956125	0.416641	0.153607	0.0325547	0.297469	0.249327	0.570356	0.307321	0.186269
SV2B	Q7L1I2	3.07461	0.00667241	0.99042	0.999831	1	1	0.982776	0.998301	0.995385	0.999653	0.638044	0.546022	0.00412235	0.0831112	1	0.99358	0.98957	0.44548	0.764784	0.999942	1	0.769057	0.977503	0.888344	0.785078	0.982674	0.851961	0.999608	0.106128	0.364285	0.121146	0.0731094	-0.0111072	-0.0168002	-0.136746	-0.0962531	0.116808	-0.0480362	-0.132253	-0.137946	-0.257891	-0.217399	-0.00433719	-0.0842166	-0.0899096	-0.209855	-0.169363	0.0436991
TTC9B	Q8N6N2	2.55712	0.0203676	1	0.999873	0.966584	0.995626	0.706891	0.972988	0.993539	0.990555	0.322449	0.693148	0.00413479	0.3686	0.759541	0.991429	0.999934	0.659716	0.994409	0.999777	0.999295	0.95408	1	0.999958	0.660048	0.999712	1	0.935544	0.866412	0.999989	0.00935979	-0.0605183	-0.136834	-0.0959051	-0.213365	-0.131635	-0.106605	-0.0698781	-0.146194	-0.105265	-0.222724	-0.140995	-0.115965	-0.0763161	-0.0353868	-0.152846	-0.0711172	-0.0460872
RPTOR	Q8N122	3.59861	0.00215104	0.995811	0.999997	1	0.974732	0.968816	0.995473	1	0.99751	0.859157	0.9987	0.00415519	0.0808567	0.935759	0.999962	0.968971	0.557252	0.84436	0.999988	0.678725	0.540877	0.894238	1	0.00553442	0.059933	0.799055	0.999667	0.653038	0.923298	0.0431021	0.0165554	0.000912358	0.0609122	-0.0619643	-0.0458608	0.00234784	-0.0265467	-0.0421897	0.0178101	-0.105066	-0.0889628	-0.0407542	-0.015643	0.0443568	-0.0785197	-0.0624162	-0.0142075
ANXA1	P04083	6.17418	1.02013e-05	0.994091	0.999979	0.999128	0.999999	0.975148	0.382093	1	0.998777	0.149326	0.945555	0.00416114	2.2985e-06	0.852813	0.894848	0.999998	0.512358	0.0140498	0.999465	0.874164	0.995563	0.118551	0.991435	0.335625	0.00184985	0.999932	0.308655	0.783435	0.0276682	-0.270526	-0.129582	0.209979	-0.0716663	0.352961	0.799185	0.0176921	0.140945	0.480506	0.19886	0.623488	1.06971	0.288218	0.339561	0.0579153	0.482543	0.928767	0.147274
PPP1R9A	Q9ULJ8-5	2.79921	0.012098	1	0.999965	0.985489	0.999935	0.711318	0.975843	1	0.996206	0.494839	0.977087	0.00417871	0.386106	1	0.995789	1	0.587835	0.989513	0.999123	0.984132	0.87111	1	0.810786	0.254897	0.963079	0.99691	0.928511	0.105903	0.736353	0.00834304	-0.0414202	-0.0975958	-0.0416877	-0.175724	-0.106715	0.00549439	-0.0497632	-0.105939	-0.0500307	-0.184067	-0.115058	-0.00284865	-0.0561756	-0.000267503	-0.134304	-0.0652951	0.0469146
ELAVL4	B1APY8	3.83957	0.00128124	0.991878	0.937279	0.764869	1	0.196586	0.861229	0.882903	0.994013	0.728783	0.8995	0.00419009	0.91385	0.957226	0.999858	0.757867	0.623317	1	1	0.212006	0.691415	0.99998	0.999988	0.000637679	0.383555	0.52129	0.456841	0.598801	1	-0.0996196	-0.163022	-0.202447	-0.0209742	-0.317347	-0.178305	-0.177749	-0.0634027	-0.102827	0.0786454	-0.217727	-0.0786856	-0.078129	-0.0394248	0.142048	-0.154324	-0.0152829	-0.0147263
TUBB2A	Q13885	6.15913	1.05102e-05	0.280081	0.498969	0.951729	0.867915	0.999181	0.999024	0.754935	1	0.307517	0.583002	0.00421653	4.66512e-06	0.962011	0.827826	0.948922	0.260164	0.00572489	0.997781	0.999855	0.960391	0.0800699	0.990485	0.759312	0.0205013	0.999793	0.399125	0.584648	0.0171823	0.255367	0.2445	0.127091	0.155041	0.0625651	-0.0661306	0.18767	-0.0108675	-0.128276	-0.100326	-0.192802	-0.321498	-0.0676971	-0.117409	-0.0894581	-0.181934	-0.31063	-0.0568296
TMEM173	Q86WV6	4.51622	0.000303681	0.453521	0.452432	0.99191	1	0.999993	0.999999	0.975997	0.99989	0.288131	0.00688575	0.00432764	0.0136821	0.694216	0.49438	0.0750795	0.0811293	0.0989628	0.750905	0.941231	0.967845	0.965272	0.999983	0.999999	1	0.868341	1	0.909727	0.907924	-0.563523	-0.64007	-0.234178	-0.0460002	-0.0772951	-0.0598719	-0.292244	-0.0765468	0.329345	0.517523	0.486228	0.503651	0.271279	0.405892	0.59407	0.562775	0.580198	0.347826
HIST1H4A	P62805	7.53418	7.41988e-07	0.928273	0.922788	0.999966	0.942189	0.999252	0.567878	0.999994	0.999994	0.732986	1	0.00433184	8.0201e-07	0.780326	0.867381	0.999997	0.112734	0.00056171	0.868004	0.850698	0.692556	0.00546959	1	0.0313229	2.32481e-05	0.864282	0.193982	0.855715	0.0225812	-0.381573	-0.439541	-0.116751	-0.381242	0.180105	0.62638	-0.0948269	-0.0579678	0.264822	0.000331547	0.561679	1.00795	0.286746	0.32279	0.0582993	0.619646	1.06592	0.344714
MTFR1L	Q9H019	2.65909	0.0163612	0.999962	0.792999	0.854779	0.970934	0.435002	0.959071	0.971744	0.456975	0.382652	0.850105	0.00437796	0.797015	0.908678	0.999969	0.983554	0.999123	0.992733	0.992957	0.996847	0.933377	0.999282	0.999237	0.497211	1	1	0.62713	0.71286	1	-0.0314549	-0.152512	-0.129784	-0.0933231	-0.18778	-0.100167	-0.0968414	-0.121057	-0.0983288	-0.0618682	-0.156325	-0.0687123	-0.0653865	0.0227287	0.0591893	-0.0352675	0.0523452	0.055671
DENND1A	Q8TEH3	3.68362	0.00179125	0.573412	0.928131	0.994422	0.660926	1	1	0.873325	0.994788	0.435563	1	0.00439661	0.0304863	0.997348	0.994638	0.99861	0.618573	0.748305	1	0.682145	0.908777	0.968194	0.972046	0.0422932	0.120412	0.999537	1	0.356676	0.527155	0.157805	0.115183	0.0676524	0.152941	0.00863904	0.0149708	0.124357	-0.0426219	-0.0901525	-0.00486367	-0.149166	-0.142834	-0.0334479	-0.0475306	0.0377582	-0.106544	-0.100212	0.00917401
TXLNG	Q9NUQ3	4.2386	0.000546469	0.300605	0.0702623	0.273874	0.0678562	0.00353537	0.37846	0.460377	0.743784	0.999975	0.724537	0.00440593	1	1	0.924161	0.999962	0.974527	0.812351	0.821189	0.9578	0.0900752	0.999978	0.999927	0.640186	0.843911	0.86294	0.0353567	0.0686017	1	-0.233803	-0.342634	-0.251178	-0.316257	-0.41274	-0.231018	-0.224691	-0.10883	-0.0173743	-0.0824537	-0.178937	0.00278521	0.00911276	0.0914559	0.0263765	-0.0701064	0.111615	0.117943
STRADA	Q7RTN6	2.78521	0.012469	0.999781	0.998971	0.834973	0.992837	0.372198	0.846862	0.974047	0.999988	0.457516	0.9954	0.00442116	0.490602	0.963706	0.944338	0.999998	0.34129	0.952658	0.99949	0.94207	0.897851	1	0.997984	0.17142	0.952649	0.99994	0.879439	0.585966	0.998644	-0.0487154	-0.0699564	-0.159674	-0.087545	-0.235302	-0.156922	-0.113915	-0.021241	-0.110958	-0.0388296	-0.186587	-0.108206	-0.0651999	-0.0897171	-0.0175886	-0.165346	-0.0869653	-0.0439589
CACNA1E	Q15878-3	2.91406	0.00944116	0.770285	0.936922	0.970623	0.999048	0.999999	0.913461	0.7858	0.999969	0.977973	0.533869	0.00445787	0.999702	1	0.999962	0.973471	0.366705	1	0.999874	0.993446	0.308296	0.999906	0.985056	0.804997	0.929025	0.732071	0.125546	0.0644696	0.999444	0.178394	0.152021	0.121822	0.0687446	-0.0234436	0.15002	0.190597	-0.0263735	-0.056572	-0.10965	-0.201838	-0.028374	0.0122028	-0.0301985	-0.0832761	-0.175464	-0.0020005	0.0385763
PPM1E	Q8WY54	3.79533	0.00140885	0.984587	0.99967	1	1	0.989873	0.921969	0.999963	0.999516	0.444071	0.413713	0.00448328	0.00140959	0.359501	0.978349	0.97824	0.471849	0.218917	0.932863	1	0.906134	0.58018	0.999971	0.885391	0.539245	0.999955	0.994238	0.994358	0.877303	0.0856395	0.0527035	-0.014821	-0.013849	-0.0814028	-0.121605	-0.0364821	-0.032936	-0.10046	-0.0994885	-0.167042	-0.207245	-0.122122	-0.0675244	-0.0665524	-0.134106	-0.174309	-0.0891856
CLSTN3	Q9BQT9-2	4.15371	0.000654615	0.99719	0.917898	0.999999	1	0.962783	0.930049	1	0.959852	0.661677	0.760861	0.00448618	0.00716375	0.871039	0.379935	0.451175	0.0146114	0.0132236	0.547759	1	0.761795	0.668261	1	0.606014	0.519789	1	0.999983	0.770909	0.678744	0.0801366	0.164494	-0.024552	-0.0118499	-0.126887	-0.147431	-0.013299	0.0843578	-0.104689	-0.0919865	-0.207024	-0.227568	-0.0934356	-0.189046	-0.176344	-0.291382	-0.311925	-0.177793
MARK3	A2SY06	3.73272	0.00161173	1	0.944887	0.78987	0.99975	0.778123	0.817291	0.951551	0.355126	0.0178325	0.871942	0.0045067	0.0242631	0.262854	0.999893	0.954572	0.999907	0.999971	1	0.568712	1	1	0.998934	0.472306	0.629631	0.954928	1	0.998851	0.999596	0.0168028	-0.117801	-0.145801	-0.0446235	-0.143653	-0.140882	-0.110123	-0.134603	-0.162604	-0.0614263	-0.160455	-0.157685	-0.126926	-0.0280008	0.0731771	-0.025852	-0.0230817	0.00767749
PGS1	Q32NB8	2.88726	0.0100038	0.946236	0.944939	0.469867	0.646182	0.100186	0.645655	0.729635	0.999998	0.531716	0.849859	0.00460276	0.857335	0.957352	0.949538	0.995406	0.312399	0.995059	0.998761	0.999655	0.859006	0.999791	0.999428	0.505964	1	1	0.56032	0.612235	1	-0.0748031	-0.0852871	-0.140188	-0.120908	-0.190803	-0.12189	-0.116709	-0.010484	-0.0653853	-0.046105	-0.116	-0.0470871	-0.0419057	-0.0549013	-0.035621	-0.105516	-0.0366031	-0.0314217
EHD1	A0A024R571	3.13166	0.00589781	0.991445	0.999994	0.999755	0.993245	0.982811	0.998988	1	0.994247	0.998243	1	0.00463301	0.113498	0.920972	0.999996	0.996593	0.633136	0.918231	0.999996	0.99927	0.174366	0.606291	0.998941	0.032317	0.246636	0.954974	0.998826	0.698785	0.96149	-0.0674326	-0.0251628	-0.0405899	-0.0676105	0.0775437	0.0503753	-0.00831343	0.0422698	0.0268427	-0.0001779	0.144976	0.117808	0.0591191	-0.0154271	-0.0424477	0.102706	0.0755381	0.0168494
NUDCD3	Q8IVD9	4.82046	0.00016044	0.67018	0.998511	0.999655	0.258425	1	0.999972	0.935985	0.788994	0.282163	0.776183	0.00464098	0.150327	0.994507	0.999997	0.231212	0.963883	0.999775	0.995893	0.0272868	0.972373	0.999995	0.946301	0.000289671	0.0121689	0.583508	0.996393	0.411701	0.86358	0.160465	0.0653049	0.0483216	0.232224	-0.003385	0.0332645	0.118981	-0.0951596	-0.112143	0.071759	-0.16385	-0.1272	-0.0414834	-0.0169833	0.166919	-0.0686899	-0.0320404	0.0536762
AKT2	P31751	5.28704	6.10855e-05	0.999991	0.999921	0.999335	0.945909	0.482263	0.638278	0.997888	0.953497	0.999276	0.618536	0.00465286	0.0572525	0.680977	0.863572	0.341033	0.0136812	0.0500975	0.999978	0.96754	0.14857	0.406896	0.539712	0.7451	0.944713	0.0880862	0.999974	0.000738891	0.00566766	0.0320577	-0.049838	0.0635263	0.131337	0.226988	0.206306	-0.0786587	-0.0818956	0.0314686	0.0992793	0.19493	0.174248	-0.110716	0.113364	0.181175	0.276826	0.256144	-0.0288208
MARK4	Q96L34-2	2.92734	0.00917398	0.261685	0.448293	0.728255	0.782062	0.998579	0.572389	0.539748	1	0.892765	0.765502	0.00467633	0.99161	0.999586	0.990172	0.972873	0.235341	0.999632	0.999984	1	0.510393	0.999891	0.999218	0.608134	0.99865	0.995522	0.245657	0.277284	1	0.189861	0.185982	0.136432	0.127774	0.049867	0.156489	0.166198	-0.00387856	-0.0534295	-0.0620875	-0.139994	-0.0333725	-0.0236633	-0.049551	-0.058209	-0.136115	-0.0294939	-0.0197847
ABLIM2	Q6H8Q1-5	3.62082	0.00205055	0.942508	0.969961	0.495966	0.975791	0.0972651	0.428798	0.941509	1	0.605614	0.999996	0.00467799	0.464498	1	0.912107	1	0.208228	0.853521	1	0.621772	0.811095	1	0.915396	0.0164317	0.498907	0.999961	0.899323	0.148855	0.85051	-0.120819	-0.121354	-0.219106	-0.107242	-0.30552	-0.230557	-0.131845	-0.000534713	-0.0982865	0.0135772	-0.1847	-0.109738	-0.0110257	-0.0977517	0.0141119	-0.184166	-0.109203	-0.010491
SRPK2	P78362	3.70333	0.00171687	0.67425	0.997819	0.999769	0.959591	1	0.999937	0.998582	0.82795	0.258855	0.92944	0.00469024	0.00224567	0.6243	0.999969	0.999545	0.949501	0.779279	1	0.961118	0.978774	0.819623	0.999995	0.38563	0.181098	0.996927	0.997886	0.944971	0.746862	0.168144	0.0729186	0.0478425	0.109811	-0.00403501	-0.0394407	0.0653176	-0.095225	-0.120301	-0.0583325	-0.172179	-0.207584	-0.102826	-0.0250761	0.0368925	-0.0769536	-0.112359	-0.00760098
KIF3B	O15066	4.35458	0.000427293	0.256223	0.764675	0.9628	0.98949	0.998395	1	0.713236	0.983186	0.210245	0.0600695	0.00469975	0.000982291	0.970047	0.984982	0.920344	0.727647	0.367112	1	0.999933	0.988814	0.759241	0.968145	0.999799	0.91961	0.854105	0.987411	0.571925	0.225856	0.166735	0.123968	0.0774147	0.0614754	0.0444202	0.0107561	0.125278	-0.0427671	-0.0893201	-0.105259	-0.122315	-0.155979	-0.0414567	-0.046553	-0.0624923	-0.0795475	-0.113212	0.00131039
CYBB	P04839	4.04169	0.000831259	0.999993	0.999947	0.995647	0.999991	0.829349	0.716079	0.999364	0.965057	0.461747	1	0.00470299	0.00453692	0.814085	0.999764	0.974321	0.79856	0.642992	0.999999	0.615729	0.90125	0.752617	0.999994	0.0292289	0.0203298	0.872236	0.999788	0.836535	0.676634	-0.0646647	0.0987446	0.179545	-0.0701332	0.345338	0.404596	0.137463	0.163409	0.244209	-0.00546849	0.410003	0.469261	0.202128	0.0808	-0.168878	0.246593	0.305852	0.0387189
NDUFAF7	Q7L592	2.66693	0.0160876	0.954417	0.980615	0.999992	0.998416	0.998063	1	1	1	0.770261	0.984648	0.00470937	0.304162	0.699239	0.966895	0.999105	0.225066	0.776487	0.92968	0.998844	0.66821	0.998346	0.999994	0.240664	0.917296	0.991812	0.966568	0.913523	0.999988	0.110106	0.106937	0.0298723	0.0651161	-0.0658112	-0.00826702	0.0117757	-0.00316921	-0.0802335	-0.0449897	-0.175917	-0.118373	-0.0983301	-0.0770643	-0.0418205	-0.172748	-0.115204	-0.0951609
BHMT	Q93088	2.83472	0.0112057	1	0.998552	0.999118	0.999563	0.736937	0.955024	1	0.928303	0.865983	0.90017	0.00473096	0.231144	1	1	0.999998	0.870987	0.998601	0.94635	1	0.552783	0.983671	0.928942	0.437865	0.965395	0.949092	0.985101	0.0693352	0.467614	0.0334205	-0.220066	-0.188678	-0.168194	-0.520295	-0.36335	0.0640314	-0.253487	-0.222098	-0.201615	-0.553716	-0.39677	0.0306109	0.0313889	0.0518723	-0.300229	-0.143283	0.284098
FBN1	P35555	3.47255	0.00282302	0.553103	0.99436	1	0.970411	1	0.99953	0.789729	0.780261	0.0182067	0.690728	0.00478719	0.156919	0.999899	0.971075	0.999995	0.967637	0.999851	0.973235	0.752625	1	0.996566	0.300638	0.686362	0.987821	0.983476	0.996045	0.235945	0.705113	-1.08579	-0.495673	-0.0662971	-0.6051	-0.0824788	-0.310802	-0.948295	0.590118	1.01949	0.480691	1.00331	0.774989	0.137495	0.429375	-0.109427	0.413194	0.184871	-0.452623
PIP5K1C	O60331-3	6.44619	5.96759e-06	0.55144	0.502346	0.999801	0.866729	1	0.986231	0.876355	0.999583	0.116404	0.97926	0.00478951	1.21926e-05	0.99513	0.266537	0.951661	0.0684066	0.00135008	0.975923	0.744567	0.998802	0.29242	0.81541	0.264108	0.0036325	1	0.520491	0.407377	0.0128828	0.164363	0.193755	0.0412763	0.123427	0.0126891	-0.0805464	0.126615	0.0293927	-0.123086	-0.0409353	-0.151673	-0.244909	-0.0377474	-0.152479	-0.070328	-0.181066	-0.274302	-0.0671401
TMEM43	Q9BTV4	4.18564	0.000611595	0.999397	0.999765	0.926099	0.991558	0.335182	0.232473	0.797966	1	0.840842	0.998284	0.00479226	0.00393589	0.561231	0.973116	0.999838	0.202212	0.122819	0.852281	0.996525	0.589043	0.394255	0.999239	0.144638	0.0855494	0.926974	0.999608	0.965032	0.858084	0.074637	0.073467	0.176419	0.118268	0.318387	0.357102	0.228122	-0.00116997	0.101782	0.0436311	0.24375	0.282465	0.153485	0.102952	0.0448011	0.24492	0.283635	0.154655
PPFIBP1	Q86W92-2	3.96167	0.000986329	0.670312	0.850364	1	0.994458	1	0.999996	0.99321	0.999999	0.0346315	0.574763	0.00479392	0.0052605	0.81434	0.437928	0.955415	0.292321	0.207275	0.981845	0.91348	1	0.999467	0.928748	0.784404	0.627401	1	0.99988	0.838367	0.698552	-0.276443	-0.256052	-0.00873879	-0.127466	0.00515024	0.0426015	-0.137458	0.020391	0.267705	0.148978	0.281594	0.319045	0.138986	0.247314	0.128587	0.261203	0.298654	0.118595
BCAN	Q96GW7	4.57423	0.000268764	0.005559	0.292104	0.120113	0.206236	0.450624	0.0821134	0.00615916	0.609561	0.581015	0.213816	0.00480015	0.78644	0.99953	0.999966	1	0.994053	0.99905	0.545298	0.999721	0.831708	0.999993	0.565317	0.978367	0.99448	0.279108	0.653947	0.0286964	0.728679	0.32586	0.223106	0.245127	0.221153	0.177447	0.259317	0.351485	-0.102753	-0.0807331	-0.104707	-0.148412	-0.0665423	0.0256253	0.0220203	-0.00195339	-0.045659	0.0362111	0.128379
AP2S1	M0QYZ2	3.87911	0.00117709	0.94264	0.987147	0.999994	0.999867	0.998863	0.993184	0.99411	0.999998	0.112067	0.846479	0.00480414	0.00562345	0.999421	0.672114	0.994973	0.313564	0.229459	0.999999	0.919332	0.998994	0.985157	0.700693	0.517653	0.390705	0.998826	0.999911	0.293234	0.213342	0.111303	0.0963222	-0.0274008	0.0432109	-0.0585715	-0.0801746	0.0810206	-0.0149808	-0.138704	-0.0680921	-0.169874	-0.191478	-0.0302824	-0.123723	-0.0531113	-0.154894	-0.176497	-0.0153016
GRSF1	Q12849	4.93671	0.000125943	1	0.999995	1	0.999987	0.661686	0.948466	0.999937	0.999753	1	0.997348	0.004809	0.284901	0.995289	0.999958	1	0.0752192	0.930501	1	0.999676	0.0341315	0.550185	0.999006	0.0050358	0.8245	1	2.47877e-05	0.0154779	0.943223	-0.00173999	0.0281784	0.00269094	0.030289	-0.168768	0.112635	0.0396185	0.0299184	0.00443092	0.032029	-0.167028	0.114375	0.0413585	-0.0254874	0.00211062	-0.196946	0.0844566	0.0114401
PPP6R2	O75170	4.53866	0.000289662	0.999486	1	0.998995	1	0.927547	0.547165	1	0.989425	0.35552	0.875028	0.00482754	0.000124392	0.941923	0.994364	1	0.689095	0.15623	1	0.993475	0.950513	0.305805	0.997033	0.479358	0.0470021	1	0.852953	0.660428	0.115712	0.0325947	-0.00268345	-0.0379573	-0.00913407	-0.0764103	-0.124609	-0.00934253	-0.0352781	-0.070552	-0.0417287	-0.109005	-0.157203	-0.0419372	-0.0352739	-0.00645062	-0.0737269	-0.121925	-0.00665908
PPP1R9A	Q9ULJ8-3	2.71683	0.014449	1	0.999975	0.987497	0.999899	0.734358	0.980566	1	0.996364	0.502919	0.962881	0.00486601	0.411749	1	0.995931	1	0.604635	0.991195	0.999095	0.991097	0.882075	1	0.811414	0.316849	0.979992	0.994135	0.928184	0.112231	0.75066	0.0100458	-0.0388726	-0.0941648	-0.0440086	-0.169996	-0.10163	0.00778889	-0.0489184	-0.104211	-0.0540544	-0.180042	-0.111676	-0.00225686	-0.0552922	-0.00513598	-0.131124	-0.0627578	0.0466615
NOGENE	P01762	4.0734	0.000776845	0.899063	0.999999	0.999335	0.999799	0.999804	1	0.992233	0.764146	0.0114268	0.0144709	0.00487666	0.251793	0.0091105	0.956115	0.976428	0.97258	0.999997	0.851961	1	0.999999	0.967417	0.999806	1	0.985833	0.998605	0.981557	0.997629	0.857544	-0.636207	-0.117496	0.282856	0.234282	0.22857	-0.0264038	0.432215	0.518712	0.919063	0.870489	0.864777	0.609803	1.06842	0.400351	0.351777	0.346066	0.0910918	0.54971
SRGAP3	O43295-2	4.11703	0.000707818	1	1	0.970512	0.995011	0.661364	0.538274	1	1	0.466219	0.789993	0.00494607	0.00499973	1	0.764266	0.927253	0.144783	0.0961581	0.999999	0.99971	0.903466	0.763886	0.80357	0.590899	0.428735	0.955712	0.999831	0.121375	0.0806314	-0.00212155	0.00943838	-0.0998412	-0.0731395	-0.16609	-0.189105	-0.00594059	0.0115599	-0.0977196	-0.071018	-0.163969	-0.186983	-0.00381904	-0.10928	-0.0825779	-0.175529	-0.198543	-0.015379
SGTB	Q96EQ0	7.3007	1.15138e-06	0.999405	0.994833	0.999863	0.99999	0.931914	0.214436	0.996991	0.99973	0.537245	0.999755	0.00494611	9.71376e-07	0.362079	0.647036	0.994803	0.0751418	0.000322735	0.472138	0.9047	0.863543	0.0137352	0.999821	0.104483	0.000124595	0.742637	0.197835	0.995109	0.112216	0.0750316	0.119578	-0.0631975	0.042418	-0.169871	-0.365731	-0.105032	0.0445462	-0.138229	-0.0326137	-0.244902	-0.440763	-0.180063	-0.182775	-0.0771599	-0.289448	-0.485309	-0.22461
TTYH3	Q9C0H2	2.91246	0.00947372	0.999935	1	0.994798	0.999952	0.880257	0.966533	1	0.996786	0.310018	0.777991	0.00494846	0.0919169	0.9999	0.978884	0.999896	0.59795	0.871943	0.999992	0.997045	0.966948	0.999661	0.852557	0.604286	0.931022	0.992182	0.999642	0.239034	0.587491	0.050786	-0.0108632	-0.104598	-0.050735	-0.180335	-0.14403	0.0190782	-0.0616491	-0.155384	-0.101521	-0.231121	-0.194816	-0.0317078	-0.0937352	-0.0398719	-0.169472	-0.133167	0.0299414
CCDC43	Q86WV7	2.69743	0.0150654	0.999027	0.999989	0.989766	0.999998	0.943102	0.997227	1	0.868257	0.0967785	0.722746	0.00495214	0.201499	0.882012	0.995346	1	0.930655	0.999565	1	0.955437	0.999537	0.999992	0.969133	0.661478	0.992076	1	0.991118	0.769203	0.99416	0.0450653	-0.0261818	-0.0690476	-0.0184711	-0.0913224	-0.0557866	-0.0157656	-0.0712471	-0.114113	-0.0635364	-0.136388	-0.100852	-0.0608309	-0.0428658	0.00771069	-0.0651406	-0.0296048	0.0104162
ATP6V1E1	P36543	4.11759	0.000706973	0.99894	0.999943	0.999275	1	0.945172	0.934942	0.981034	0.999998	0.320672	0.823843	0.00497857	0.0143473	0.995334	0.871935	0.993771	0.320112	0.336589	0.995156	0.995239	0.963967	0.957857	0.256954	0.552357	0.584574	0.640201	1	0.0158914	0.0239048	0.0481976	0.0351858	-0.0477643	-0.0115384	-0.0956977	-0.101831	0.0838694	-0.0130117	-0.0959619	-0.059736	-0.143895	-0.150028	0.0356718	-0.0829502	-0.0467242	-0.130884	-0.137017	0.0486835
TANC2	Q9HCD6-2	3.3367	0.00378571	0.890681	0.889138	0.999982	0.983125	0.999867	0.999999	0.976553	0.999994	0.551246	0.996386	0.005019	0.0700941	0.999859	0.770429	0.995698	0.120957	0.301733	0.999327	0.963948	0.856492	0.983609	0.957799	0.173716	0.493916	1	0.999927	0.249913	0.543605	0.105179	0.119729	0.0267975	0.0768304	-0.0350555	-0.0176752	0.0849122	0.0145493	-0.0783818	-0.0283489	-0.140235	-0.122854	-0.0202671	-0.0929311	-0.0428982	-0.154784	-0.137404	-0.0348164
NHLRC2	Q8NBF2	5.48811	4.04949e-05	0.979175	0.998598	0.999999	0.971505	0.993667	0.940112	0.869383	0.999933	0.307274	0.999999	0.00502811	0.00158467	0.984559	0.916419	0.999683	0.405103	0.179777	0.973879	0.387486	0.968435	0.725684	0.186487	0.0206006	0.00600033	0.997771	0.994362	0.00997198	0.00298648	-0.0925227	-0.0674253	0.0219636	-0.10204	0.0771743	0.118238	-0.143941	0.0250974	0.114486	-0.00951773	0.169697	0.21076	-0.0514181	0.0893889	-0.0346151	0.1446	0.185663	-0.0765155
PSME1	Q06323-2	3.8489	0.00125586	1	0.999998	0.96325	0.999999	0.736932	0.694839	0.997659	0.999997	0.27886	0.997711	0.00503064	0.0110918	0.853722	0.585734	0.997307	0.126688	0.125514	0.915575	0.812517	0.976141	0.956962	0.998997	0.157646	0.171718	0.99506	0.999999	0.805249	0.765352	-0.0135924	-0.0369325	0.154632	0.0321989	0.229972	0.246586	0.100514	-0.02334	0.168224	0.0457913	0.243564	0.260178	0.114106	0.191564	0.0691314	0.266904	0.283518	0.137447
VSNL1	P62760	3.73516	0.00160328	0.999003	0.999998	1	0.99999	0.944184	0.888963	0.999985	0.999679	0.92057	0.99929	0.00503273	0.00616401	0.999894	0.999903	1	0.467203	0.359687	1	0.998752	0.473896	0.362676	0.999004	0.125885	0.0968722	1	0.999931	0.242331	0.179865	0.0686805	0.030001	-0.00588679	0.0362622	-0.138145	-0.163574	0.0400183	-0.0386794	-0.0745673	-0.0324183	-0.206825	-0.232254	-0.0286622	-0.0358878	0.00626118	-0.168146	-0.193575	0.0100173
CHL1	A0A087X0M8	2.81403	0.0117173	0.999271	0.914286	0.999137	0.997595	0.331179	0.914015	0.983163	0.900228	1	0.999992	0.00509999	0.817594	0.994494	0.95434	0.975193	0.908098	1	0.999497	1	0.0550572	0.935611	0.998744	0.0702288	0.966519	0.999772	0.628281	0.424962	0.999766	0.10665	0.272608	0.115017	0.133913	0.443316	0.25255	0.192554	0.165958	0.00836673	0.027263	0.336666	0.1459	0.085904	-0.157591	-0.138695	0.170708	-0.020058	-0.0800536
BABAM1	Q9NWV8	2.52434	0.0218505	0.761604	0.988197	0.960697	0.917051	1	0.997647	0.949207	0.98614	0.987042	0.999094	0.0051003	0.68012	0.998712	0.999999	0.999876	0.719843	0.999939	0.999987	0.999992	0.284472	0.996635	1	0.132542	0.972701	1	0.764922	0.336289	0.993429	0.101883	0.063432	0.0727044	0.0834825	-0.0110897	0.0451255	0.0790025	-0.0384511	-0.0291787	-0.0184006	-0.112973	-0.0567577	-0.0228806	0.00927237	0.0200505	-0.0745217	-0.0183066	0.0155705
TTC1	Q99614	4.34532	0.000435755	0.984935	1	1	0.936069	0.990837	0.999841	0.853849	0.95323	0.475516	0.997923	0.00510565	0.152398	0.962737	0.999918	0.82741	0.835749	0.990131	0.677155	0.308111	0.901541	0.99939	0.219026	0.00571618	0.0979867	0.999808	0.996925	0.00635836	0.0728553	0.0619215	0.0110699	-0.00928643	0.0841706	-0.0581063	-0.0317383	0.104547	-0.0508516	-0.0712079	0.0222491	-0.120028	-0.0936598	0.0426251	-0.0203563	0.0731007	-0.0691762	-0.0428082	0.0934767
NEK9	Q8TD19	4.98283	0.000114441	0.999992	0.99873	0.945309	0.998173	0.837534	0.484682	0.999812	0.998762	0.0904454	0.549194	0.00513161	0.000354598	0.887635	0.196508	0.590135	0.0564651	0.00767383	0.81474	0.985313	0.999709	0.806	0.96315	0.812788	0.241466	0.999995	0.940853	0.766127	0.247779	-0.0292112	-0.0708067	0.123888	0.0688599	0.151479	0.217778	0.0507539	-0.0415955	0.153099	0.0980711	0.180691	0.246989	0.0799651	0.194695	0.139667	0.222286	0.288585	0.121561
LPCAT2	Q7L5N7	2.83609	0.0111725	0.957539	0.995692	0.98399	0.999607	0.998017	1	1	0.999939	0.999997	0.948375	0.00514759	0.326541	0.43954	1	0.999889	0.405127	0.922835	0.926978	0.995813	0.0819432	0.683488	0.733435	0.360621	0.970512	0.973394	0.963684	0.988778	1	-0.190028	-0.145315	-0.167491	-0.0919517	0.115534	0.0133309	0.0224026	0.0447124	0.0225366	0.098076	0.305562	0.203359	0.21243	-0.0221758	0.0533636	0.26085	0.158646	0.167718
TOM1L2	Q6ZVM7-4	5.29968	5.95214e-05	0.982501	1	0.999859	0.974889	0.992341	0.830921	0.999883	0.732984	0.142464	0.999999	0.00514986	0.000232271	0.274195	0.999925	0.731387	0.980731	0.600955	0.999949	0.209625	0.997687	0.647718	1	0.0204138	0.00123116	0.324792	0.908464	0.998947	0.752654	0.0973445	-0.0170364	-0.0477791	0.108193	-0.0863828	-0.160028	-0.0481059	-0.114381	-0.145124	0.0108481	-0.183727	-0.257372	-0.14545	-0.0307427	0.125229	-0.0693464	-0.142991	-0.0310695
BRAF	P15056	6.22545	9.21641e-06	0.983358	0.999976	0.997396	1	0.991924	0.432128	1	0.99224	0.0435501	0.780256	0.00517911	1.39755e-06	0.628552	0.823084	0.999985	0.671713	0.0190954	0.998164	0.830026	0.999999	0.235424	0.987989	0.609597	0.00409286	0.999872	0.227239	0.948841	0.0541939	0.0878812	0.036201	-0.067966	0.0143442	-0.079366	-0.209919	-0.0124218	-0.0516802	-0.155847	-0.073537	-0.167247	-0.2978	-0.100303	-0.104167	-0.0218568	-0.115567	-0.24612	-0.0486228
GRIA2	P42262	3.30928	0.00401682	0.99962	0.999283	1	1	0.923535	0.950342	1	1	0.927317	0.994483	0.0051888	0.0332646	0.99746	0.972493	0.997037	0.146974	0.242922	0.997879	0.999907	0.465643	0.657859	0.999973	0.194775	0.367635	1	1	0.375742	0.540436	0.0712628	0.0890769	-0.0167821	0.0174231	-0.176777	-0.167076	0.015303	0.0178141	-0.0880449	-0.0538397	-0.24804	-0.238339	-0.0559598	-0.105859	-0.0716538	-0.265854	-0.256153	-0.0737739
SMC3	Q9UQE7	4.00391	0.000901133	0.664031	0.626178	0.999279	0.930723	1	1	0.584132	0.999822	0.336656	0.975408	0.00519385	0.0622212	0.999701	0.517082	0.959408	0.0824156	0.210806	1	0.949847	0.960913	0.997609	0.392844	0.288165	0.618693	0.935671	0.999972	0.0330101	0.12222	-0.144949	-0.169973	-0.0485565	-0.104102	0.000950766	-0.0147775	-0.16862	-0.0250235	0.0963926	0.0408475	0.1459	0.130172	-0.0236713	0.121416	0.065871	0.170923	0.155195	0.00135218
AHSP	Q9NZD4	5.23406	6.81079e-05	0.768572	0.998991	0.959717	1	1	0.97648	0.995888	0.875668	3.65632e-05	0.0290232	0.0052095	0.96445	0.886947	0.25038	0.970295	0.928701	0.999676	1	0.642871	0.676764	0.0144417	0.0923426	1	0.574826	0.883244	0.376292	0.769	0.999966	-0.724304	-0.305934	0.523264	0.0385072	0.083682	-0.474307	-0.365828	0.41837	1.24757	0.762812	0.807986	0.249997	0.358477	0.829198	0.344441	0.389616	-0.168373	-0.0598937
FCER1G	P30273	2.88145	0.0101301	0.945222	0.983091	1	1	0.998906	0.999959	0.999995	1	0.338104	0.553282	0.00531023	0.0752374	0.823253	0.844156	0.940181	0.280098	0.544182	0.978777	0.999967	0.961529	0.998709	0.999837	0.814427	0.977439	1	0.999911	0.841419	0.974326	-0.426555	-0.39049	0.00427831	-0.0730105	0.225152	0.14152	-0.106095	0.0360643	0.430833	0.353544	0.651707	0.568075	0.32046	0.394769	0.31748	0.615643	0.53201	0.284395
LIMS1	P48059-3	5.01487	0.000107083	0.999877	1	0.981686	0.999707	0.898814	0.486646	0.999982	0.998678	0.128256	0.578531	0.00532142	0.000129622	1	0.878756	0.996403	0.54919	0.096704	0.999893	0.992281	0.998623	0.587122	0.497335	0.796255	0.138093	0.897264	0.846324	0.143504	0.0102328	-0.0623333	-0.00255076	0.144208	0.0739845	0.193988	0.309361	-0.0510138	0.0597826	0.206541	0.136318	0.256321	0.371695	0.0113195	0.146759	0.0765352	0.196539	0.311912	-0.048463
NAA38	Q9BRA0-2	3.01606	0.007573	0.241234	0.370805	0.421144	0.717266	0.997424	0.66908	0.527383	1	0.999866	0.841447	0.00533763	0.929322	0.999324	0.999956	0.966736	0.186948	0.985393	0.999764	0.991087	0.123943	0.997905	1	0.542209	1	0.998867	0.466163	0.312049	0.999835	0.221088	0.225657	0.201037	0.15656	0.0626249	0.165029	0.191928	0.0045692	-0.0200512	-0.0645285	-0.158463	-0.0560592	-0.0291601	-0.0246204	-0.0690977	-0.163033	-0.0606284	-0.0337293
CYP46A1	Q9Y6A2	3.35296	0.003655	0.865842	0.614918	0.985668	0.977495	0.999958	0.810556	0.904624	0.970495	0.989779	0.995665	0.00533909	0.99995	1	0.804921	0.841076	0.019166	0.997775	0.990183	1	0.273966	0.968343	0.997532	0.187043	0.981336	0.999051	0.0174319	0.102858	0.999995	0.194965	0.291488	0.133385	0.143229	-0.0523523	0.221997	0.196939	0.0965232	-0.0615793	-0.0517356	-0.247317	0.0270323	0.00197492	-0.158102	-0.148259	-0.34384	-0.0694909	-0.0945483
PPP2R1A	P30153	5.62025	3.09614e-05	0.816573	0.682278	0.999812	0.957517	0.999996	0.95976	0.99235	0.997106	0.520153	0.996995	0.00534164	7.13845e-05	0.968495	0.508843	0.955111	0.046432	0.00226282	0.881291	0.952118	0.88174	0.155827	0.998788	0.172582	0.00629647	0.999925	0.770291	0.59693	0.0675958	0.0883665	0.115877	0.0283805	0.0678048	-0.0158786	-0.0676316	0.0523452	0.0275108	-0.0599861	-0.0205618	-0.104245	-0.155998	-0.0360214	-0.0874969	-0.0480726	-0.131756	-0.183509	-0.0635322
TTYH3	Q9C0H2-4	2.81427	0.0117112	0.999838	1	0.995315	0.999861	0.905805	0.981738	1	0.997537	0.266899	0.626487	0.00540139	0.11883	0.999338	0.966336	0.998704	0.591007	0.891878	1	0.999242	0.981161	0.999977	0.876291	0.761096	0.98561	0.987688	0.999056	0.312598	0.718816	0.0596679	-0.000898952	-0.105398	-0.0607602	-0.175584	-0.132445	0.0164737	-0.0605668	-0.165066	-0.120428	-0.235252	-0.192113	-0.0431942	-0.104499	-0.0598612	-0.174685	-0.131546	0.0173727
HID1	Q8IV36	4.74936	0.000186136	0.997493	1	0.990949	0.973202	0.965369	0.946622	0.999975	0.933929	0.999936	0.995276	0.00544	0.0114818	0.999477	0.883068	0.755192	0.874769	0.833698	0.998651	0.999991	0.0169963	0.0227771	0.994707	0.00457908	0.00739277	0.967554	0.999998	0.303728	0.292053	0.0642994	-0.0115645	0.0832358	0.0996908	-0.102297	-0.114217	0.0347702	-0.0758639	0.0189364	0.0353914	-0.166596	-0.178516	-0.0295292	0.0948003	0.111255	-0.0907322	-0.102652	0.0463347
VWA1	Q6PCB0	3.14282	0.0057572	0.995801	0.99999	0.990956	0.999961	0.974535	0.985264	0.99868	0.757105	0.0506827	0.354283	0.00545372	0.0340993	0.268871	0.995997	1	0.97734	0.991117	0.999894	0.990169	0.999996	1	0.999984	0.933469	0.97778	0.999842	1	0.999186	0.999875	-0.139785	0.0635444	0.166601	0.0713007	0.193641	0.180994	0.126583	0.203329	0.306386	0.211085	0.333426	0.320779	0.266368	0.103056	0.00775628	0.130097	0.11745	0.0630387
CROCC	Q5TZA2	7.0417	1.88409e-06	0.0669686	0.0696823	0.752832	0.282319	0.917501	1	0.542398	0.999031	0.175446	0.950325	0.00545605	4.57105e-06	0.767469	0.300026	0.899291	0.0615872	0.00059466	0.722259	0.893578	0.995473	0.141436	0.998521	0.364903	0.00286512	0.999304	0.358015	0.886587	0.058096	-0.26515	-0.299349	-0.14768	-0.215999	-0.111593	-0.00364155	-0.184152	-0.0341989	0.11747	0.0491508	0.153557	0.261508	0.080998	0.151669	0.0833497	0.187756	0.295707	0.115197
C7	P10643	3.20843	0.00499558	0.99999	0.998936	0.954902	0.999999	0.847264	0.993642	0.999674	0.999261	0.104603	0.971776	0.00546105	0.381011	0.847523	0.231966	0.931297	0.0652779	0.487724	0.798985	0.747888	0.999501	0.999284	0.982036	0.306951	0.967343	0.999637	0.948346	0.821324	0.999867	-0.0747446	-0.168964	0.292829	0.0523239	0.366244	0.207855	0.13519	-0.0942198	0.367574	0.127068	0.440988	0.2826	0.209935	0.461793	0.221288	0.535208	0.376819	0.304154
PDF	Q9HBH1	3.6075	0.00211023	1	0.999213	0.999978	0.998622	0.721989	0.565716	0.985899	0.966178	0.993003	0.852014	0.0054722	0.00385682	0.647143	0.999929	1	0.81124	0.616719	0.999883	0.99967	0.253542	0.141044	0.981707	0.532613	0.326775	0.999592	0.999362	0.94538	0.799771	0.0075728	-0.0790071	-0.0430011	-0.0791476	-0.208371	-0.245701	-0.120452	-0.0865799	-0.0505739	-0.0867204	-0.215944	-0.253274	-0.128024	0.036006	-0.000140503	-0.129364	-0.166694	-0.0414446
AGFG1	P52594-4	3.89298	0.00114261	0.998694	0.983477	0.97583	1	0.952689	0.898524	0.993174	0.228174	0.0416505	0.939129	0.0054772	0.00622278	0.210185	1	0.825771	1	0.999869	0.999998	0.632329	1	0.999375	0.999996	0.390362	0.287115	0.875757	0.999906	0.999838	0.995117	0.0360565	-0.0618743	-0.0612527	0.00160971	-0.0673686	-0.0807775	-0.0510656	-0.0979308	-0.0973092	-0.0344468	-0.103425	-0.116834	-0.0871221	0.000621621	0.063484	-0.00549426	-0.0189031	0.0108087
TRIM36	Q9NQ86	8.50533	1.24931e-07	0.00658565	0.0482069	0.388294	0.108113	0.47236	0.999978	0.153058	0.999942	0.068446	0.643984	0.00547946	7.91824e-08	0.765659	0.667143	0.989097	0.410755	0.0011842	0.9902	0.951387	0.999958	0.0437208	0.982411	0.748898	0.00102672	1	0.0511765	0.888133	0.00670101	0.508298	0.474449	0.302756	0.391028	0.276039	0.0461988	0.385499	-0.03385	-0.205542	-0.117271	-0.23226	-0.4621	-0.1228	-0.171692	-0.0834207	-0.19841	-0.42825	-0.0889499
SND1	Q7KZF4	2.54109	0.0210802	0.999901	0.999871	0.999996	1	0.895245	1	0.999408	0.881764	0.885181	0.983165	0.00547957	0.933983	0.999989	0.999992	0.998817	0.927469	0.999936	0.87825	0.999942	0.548767	1	0.903089	0.265561	0.999996	0.978221	0.460673	0.0549415	0.937828	-0.0282902	0.0333985	0.0187639	0.00326239	0.0916846	0.0136667	-0.0402758	0.0616887	0.0470541	0.0315526	0.119975	0.0419569	-0.0119856	-0.0146346	-0.0301361	0.0582862	-0.0197317	-0.0736743
GAR1	Q9NY12	3.76155	0.0015149	0.147254	0.633174	0.879819	0.50012	0.98382	0.996639	0.769472	0.977256	0.229168	0.92416	0.00548324	0.00760632	0.712814	0.991022	1	0.773852	0.66916	0.999909	0.952596	0.988651	0.95403	0.999849	0.420277	0.340374	0.999238	0.999967	0.917941	0.836223	-0.256913	-0.1945	-0.135464	-0.198716	-0.0896914	-0.0711013	-0.163534	0.0624131	0.121448	0.0581965	0.167221	0.185812	0.0933787	0.0590353	-0.0042166	0.104808	0.123398	0.0309656
TAP1	Q03518	3.15592	0.00559631	0.999998	0.999058	0.948069	0.999979	0.818717	0.995698	0.99858	0.998381	0.119159	0.940929	0.00549788	0.518729	0.782074	0.22056	0.871519	0.0548816	0.54395	0.708943	0.841835	0.999091	0.997083	0.993861	0.387124	0.99605	0.999638	0.885442	0.877432	1	-0.0567328	-0.158248	0.287081	0.0825739	0.363874	0.186121	0.161611	-0.101515	0.343814	0.139307	0.420606	0.242854	0.218344	0.445329	0.240822	0.522122	0.344369	0.319859
MICU3	Q86XE3	4.10371	0.000728213	0.930387	0.981598	0.685283	0.99723	0.0923946	0.99791	0.950043	0.999999	0.942344	0.976565	0.00550514	0.973912	1	0.975837	0.99973	0.145852	0.999608	0.999999	0.610054	0.442862	0.609512	0.989264	0.00226333	1	0.993943	0.0028452	0.120015	0.992708	-0.147364	-0.130599	-0.220313	-0.0876449	-0.361517	-0.0844621	-0.150191	0.0167649	-0.0729496	0.0597187	-0.214153	0.0629016	-0.00282766	-0.0897145	0.0429538	-0.230918	0.0461367	-0.0195926
CAMK2B	Q13554	3.19703	0.00512024	0.999931	1	0.994326	0.999885	0.434559	0.98329	1	0.985904	0.99206	1	0.00551876	0.949887	0.99993	0.870324	0.986762	0.0275375	0.760472	0.999772	0.998494	0.262061	0.999995	0.978095	0.0472601	0.986042	0.999881	0.425121	0.0437537	0.928353	-0.0573943	0.030733	-0.118795	-0.0645645	-0.313958	-0.142469	-0.0237447	0.0881273	-0.0614004	-0.00717017	-0.256564	-0.0850742	0.0336496	-0.149528	-0.0952974	-0.344691	-0.173201	-0.0544777
MTOR	P42345	2.7998	0.0120828	0.952552	0.999952	1	0.956431	0.998576	1	0.999937	0.96763	0.37288	1	0.00554228	0.57945	0.934246	0.999032	0.975185	0.808371	0.999961	1	0.526995	0.95213	0.999994	0.998114	0.0319975	0.70955	0.954777	0.849948	0.697445	0.999922	0.0449801	0.0169497	-0.000475355	0.0461489	-0.0254263	0.0061934	0.0169172	-0.0280303	-0.0454554	0.00116883	-0.0704064	-0.0387867	-0.0280629	-0.0174251	0.0291992	-0.042376	-0.0107563	-3.25292e-05
NGEF	Q8N5V2	4.6867	0.000212231	0.991176	0.975232	0.999973	0.970088	0.985715	0.944578	1	0.999845	0.983919	0.99972	0.00557013	0.00422826	0.785385	0.968885	1	0.0870879	0.0493526	0.803874	0.931305	0.312361	0.184396	0.998086	0.0101759	0.00630051	0.66465	0.99951	0.876316	0.695979	0.137487	0.186458	0.0592524	0.177249	-0.152331	-0.200527	-0.0125384	0.048971	-0.0782344	0.0397618	-0.289818	-0.338014	-0.150025	-0.127205	-0.00920925	-0.338789	-0.386985	-0.198996
DDHD1	Q8NEL9	3.46203	0.00288786	1	0.999837	0.901373	0.999758	0.601235	0.606986	0.998495	0.999298	0.270711	0.996244	0.00558241	0.0186834	0.9826	0.944852	1	0.519513	0.553516	0.999999	0.828577	0.981289	0.982101	0.971264	0.185511	0.253631	0.999992	1	0.538334	0.584805	-0.0137783	-0.052133	-0.140429	-0.0508284	-0.194391	-0.199084	-0.0701161	-0.0383546	-0.12665	-0.0370501	-0.180613	-0.185306	-0.0563378	-0.0882958	0.00130453	-0.142258	-0.146952	-0.0179832
AIF1	Q5STX8	3.54465	0.00241635	0.999999	0.999325	0.993026	0.840376	0.560426	0.475593	0.981005	0.998202	0.916616	0.169968	0.00559088	0.00787748	0.848683	0.999992	0.932862	0.574862	0.4757	0.99961	0.952545	0.498642	0.408214	0.999992	0.991508	0.961928	0.996295	0.99997	0.822805	0.720817	0.0540069	0.172167	0.230614	0.412861	0.534972	0.587699	0.283001	0.11816	0.176607	0.358854	0.480965	0.533692	0.228994	0.058447	0.240694	0.362805	0.415532	0.110834
SMAP2	Q8WU79	3.07558	0.00665839	1	0.999438	0.983742	1	0.632363	0.958385	0.994351	0.99386	0.683991	0.999586	0.0055965	0.45632	0.90442	0.999719	0.963746	0.662722	0.996191	0.999991	0.552065	0.775004	0.99999	0.999999	0.00939434	0.361388	0.791104	0.918809	0.752831	0.999797	-0.00857917	-0.0610133	-0.096986	0.0169407	-0.183872	-0.114872	-0.0840469	-0.0524341	-0.0884068	0.0255198	-0.175293	-0.106293	-0.0754677	-0.0359727	0.077954	-0.122859	-0.0538584	-0.0230336
CAMK4	Q16566	5.5203	3.79273e-05	0.935247	0.958786	1	0.986477	0.99935	0.828158	0.999994	1	0.547062	0.999554	0.00563927	3.35662e-05	0.802563	0.860585	0.999894	0.192737	0.00899015	0.938157	0.921517	0.871848	0.0993095	1	0.124308	0.00220586	0.979401	0.650763	0.864782	0.128592	0.177822	0.184985	0.0297244	0.139265	-0.0838397	-0.230445	0.0450241	0.00716296	-0.148097	-0.0385568	-0.261661	-0.408266	-0.132798	-0.15526	-0.0457197	-0.268824	-0.415429	-0.139961
AKR1C1	A0A0A0MT30	5.3217	5.68933e-05	0.99738	0.767792	0.57855	0.998002	0.275311	0.0894959	0.990393	0.720567	0.212672	1	0.00567479	0.000446571	0.99992	0.999997	0.801088	0.984855	0.692942	0.956033	0.383779	0.991691	0.640068	0.765542	0.0376233	0.00375278	0.999962	0.949068	0.247323	0.0423626	0.12985	0.341363	0.376087	0.129724	0.462816	0.58245	0.174517	0.211513	0.246238	-0.000126306	0.332966	0.4526	0.0446676	0.0347245	-0.211639	0.121453	0.241087	-0.166845
EIF2B5	Q13144	2.56435	0.0200543	1	0.992249	0.940971	0.914398	0.651669	0.996962	0.997434	0.902915	0.331385	0.211159	0.00571385	0.894543	0.94216	0.999908	0.999473	0.913371	0.999996	0.999998	1	0.966932	0.992262	0.996017	0.984118	0.977574	0.988172	0.540854	0.684123	1	-0.00401895	-0.06355	-0.0844866	-0.0903402	-0.124388	-0.0505268	-0.0509147	-0.0595311	-0.0804676	-0.0863213	-0.120369	-0.0465078	-0.0468957	-0.0209365	-0.0267902	-0.060838	0.0130233	0.0126354
NME7	Q9Y5B8	5.96186	1.5567e-05	0.997803	0.999686	0.999873	0.945506	0.964173	0.71291	0.999995	0.615189	0.999901	0.00884026	0.00572693	0.416921	0.998387	0.877435	0.987949	0.995212	0.0536289	0.962324	0.12083	0.123897	0.40191	0.999998	0.999999	0.000117531	0.330942	6.79878e-05	0.362905	0.379938	0.0687688	-0.0578541	0.0467452	-0.12428	-0.112418	0.182173	0.0304099	-0.126623	-0.0220236	-0.193049	-0.181187	0.113404	-0.0383589	0.104599	-0.0664263	-0.0545639	0.240027	0.088264
CELSR2	Q9HCU4	4.18991	0.000606074	0.689952	0.981348	0.903028	0.906594	1	0.2341	0.999696	0.980417	0.997286	0.995239	0.00573636	0.683007	0.492714	0.99994	0.999961	0.765143	0.468309	0.997449	1	0.211905	0.474582	0.922305	0.198448	0.421782	0.924776	0.000283308	0.984062	0.0584621	0.142547	0.0893808	0.113155	0.111415	-0.00318962	0.21626	0.0443898	-0.0531665	-0.029392	-0.031132	-0.145737	0.0737128	-0.0981575	0.0237745	0.0220345	-0.0925704	0.126879	-0.044991
LMNA	P02545	3.92645	0.00106354	0.997747	0.99807	0.999979	0.999994	0.964729	0.999996	0.742893	1	0.519927	0.994684	0.00574735	0.994592	0.580719	0.83252	0.99861	0.181219	0.998474	0.902266	0.963542	0.889178	0.971522	0.0481772	0.203704	1	0.342109	0.244993	0.000521748	0.354666	-0.106094	-0.117509	0.0550437	-0.0455505	0.172251	-0.0433605	-0.281173	-0.0114143	0.161138	0.0605439	0.278346	0.0627338	-0.175079	0.172552	0.0719582	0.28976	0.0741481	-0.163664
HIST1H1B	P16401	4.91625	0.000131417	0.935219	0.993738	0.999626	1	0.999372	0.896665	0.998972	0.999837	0.906145	0.311055	0.00575533	0.000115948	0.0523631	0.999712	0.942092	0.455212	0.0635745	0.546488	0.991383	0.522428	0.050249	0.66275	0.954696	0.27203	0.968402	0.823462	1	0.957028	-0.519948	-0.389509	-0.231859	-0.0174014	0.243829	0.601215	0.280134	0.130439	0.288088	0.502546	0.763777	1.12116	0.800082	0.157649	0.372107	0.633338	0.990724	0.669643
COLEC12	Q5KU26	5.91062	1.72479e-05	1	0.999769	0.507697	0.985816	0.635123	0.198152	1	0.99771	0.00547451	0.686109	0.00578454	9.17147e-05	1	0.439402	0.999303	0.595207	0.0936364	0.99963	0.539775	0.999794	0.97703	0.0866875	0.721094	0.083327	0.923535	0.792871	0.133991	0.00711291	0.0189011	0.117088	0.45874	0.206305	0.402577	0.589315	0.0291444	0.0981865	0.439839	0.187404	0.383676	0.570414	0.0102434	0.341652	0.0892173	0.28549	0.472228	-0.0879431
CLASP1	Q7Z460	3.65422	0.00190824	0.99151	0.989879	0.315059	0.892914	0.212186	0.369041	0.905513	0.999999	0.0552071	0.955668	0.00579492	0.0900723	0.977581	0.525758	0.999256	0.320748	0.615553	0.999391	0.654522	0.999994	1	0.794275	0.361034	0.7593	1	0.999816	0.570556	0.867524	-0.0655773	-0.0766484	-0.1923	-0.109227	-0.204265	-0.184303	-0.110946	-0.0110711	-0.126723	-0.04365	-0.138687	-0.118726	-0.0453683	-0.115652	-0.0325789	-0.127616	-0.107655	-0.0342972
SNX30	Q5VWJ9	3.78935	0.00142706	1	0.995629	0.977394	0.990982	0.690233	0.426327	0.910957	0.914911	0.499676	0.663646	0.00580866	0.00130695	0.287016	0.999997	1	0.902986	0.592923	0.997452	0.999995	0.900886	0.519531	0.999495	0.741318	0.328151	0.99409	0.989184	0.998982	0.91422	8.52424e-05	-0.0835215	-0.102032	-0.0864409	-0.173442	-0.220775	-0.137135	-0.0836067	-0.102117	-0.0865261	-0.173527	-0.22086	-0.13722	-0.0185103	-0.00291944	-0.0899208	-0.137253	-0.0536136
EEA1	Q15075	4.40435	0.000384576	0.551245	0.817222	0.87256	0.276381	1	0.999896	0.998587	0.99997	0.982028	0.951505	0.00581336	0.0948737	0.415337	0.999976	0.960554	0.397376	0.705364	0.907248	0.659755	0.327324	0.726028	0.946418	0.00152352	0.0216496	0.128725	0.999757	0.99291	0.999967	0.0827538	0.0727621	0.0619899	0.106831	0.0075666	0.0188526	0.0289955	-0.00999163	-0.0207638	0.0240777	-0.0751872	-0.0639012	-0.0537582	-0.0107722	0.0340694	-0.0651955	-0.0539095	-0.0437666
NUCKS1	Q9H1E3	4.26874	0.000512586	0.999975	0.997597	0.969902	0.788527	0.869102	0.703238	0.910888	0.729445	0.127259	0.00516727	0.00585179	0.0027223	0.0849898	0.999878	0.944152	0.984088	0.876818	0.99417	0.986678	0.998971	0.947295	0.999832	0.999949	0.999993	0.999969	0.99783	1	0.998973	-0.0509056	0.115108	0.162916	0.242516	0.212107	0.267378	0.208011	0.166014	0.213821	0.293421	0.263013	0.318283	0.258916	0.0478072	0.127407	0.0969991	0.152269	0.0929025
ITGB3	P05106	2.4678	0.0246608	0.999823	0.961919	0.845196	0.913902	0.404466	0.905763	0.880225	0.946181	0.467663	0.674276	0.00590936	0.666197	0.671058	0.999941	1	0.862651	1	0.999984	0.999982	0.917976	0.999996	1	0.734863	1	0.999998	0.796793	0.940961	1	0.175694	0.474558	0.585505	0.511375	0.854393	0.525065	0.572112	0.298864	0.409811	0.33568	0.678699	0.349371	0.396418	0.110947	0.0368166	0.379835	0.0505074	0.0975539
SEZ6L2	Q6UXD5	3.73126	0.00161678	1	0.998608	0.998901	0.999998	0.789451	0.992574	0.999812	0.899723	0.785955	0.99196	0.00591134	0.892059	0.999294	1	0.998358	0.918355	0.444345	0.80827	0.99797	0.688121	0.251684	0.710374	0.22789	0.610647	0.953152	0.00110068	0.0299586	0.999495	0.0232069	-0.0958885	-0.0855809	-0.0324566	-0.215305	0.116077	0.0677544	-0.119095	-0.108788	-0.0556635	-0.238512	0.0928698	0.0445475	0.0103076	0.0634319	-0.119417	0.211965	0.163643
INPP4A	Q96PE3	2.90337	0.00966176	0.774932	0.992631	0.986792	0.773969	1	0.999189	0.869117	0.977728	0.922991	1	0.00594241	0.572827	1	1	0.976277	0.780922	0.999875	0.995839	0.936829	0.496529	0.999287	0.990349	0.0274007	0.661781	0.999999	0.862069	0.14688	0.881143	0.0936495	0.0546829	0.0558495	0.0977573	-0.0104673	0.0356632	0.0895407	-0.0389666	-0.0378001	0.00410774	-0.104117	-0.0579863	-0.00410879	0.00116655	0.0430744	-0.0651502	-0.0190197	0.0348578
GNG12	Q9UBI6	6.28454	8.20099e-06	0.999993	0.983658	0.965004	0.998371	0.510957	0.0448656	0.986542	0.946974	0.748277	0.994853	0.00595513	2.51091e-06	0.938726	1	0.999488	0.861953	0.0569256	1	0.994819	0.727302	0.0106829	0.999999	0.205983	0.000630444	0.999755	0.272637	0.697872	0.0158567	0.0528963	0.196554	0.208503	0.123847	0.379866	0.627863	0.182161	0.143657	0.155607	0.0709504	0.32697	0.574967	0.129265	0.0119495	-0.0727069	0.183313	0.431309	-0.0143922
BAI2	O60241	3.71049	0.00169065	0.841575	0.726885	0.995489	0.929598	0.99999	1	0.905869	0.998125	0.907374	0.999963	0.00596274	0.0560161	1	0.827865	0.990888	0.0552019	0.137329	0.998847	0.992536	0.526205	0.788989	0.984123	0.0911241	0.27256	0.999999	0.999995	0.134463	0.307911	0.141225	0.183723	0.0767335	0.123738	-0.0297377	-0.0150659	0.136972	0.0424974	-0.0644917	-0.0174871	-0.170963	-0.156291	-0.00425292	-0.106989	-0.0599846	-0.21346	-0.198788	-0.0467503
PDE1B	Q01064	4.03703	0.000839569	0.999992	0.998941	0.999978	0.999949	0.848867	0.913271	0.99981	0.999139	0.920797	0.999999	0.00598321	0.0503312	0.999965	0.871258	0.99994	0.066213	0.149231	0.999999	0.918144	0.501953	0.749757	0.912951	0.0230271	0.0930058	1	0.999998	0.0504785	0.13783	0.0263987	0.0615635	-0.0319092	0.0358036	-0.133202	-0.121479	0.0454359	0.0351649	-0.0583079	0.00940497	-0.1596	-0.147878	0.0190372	-0.0934727	-0.0257599	-0.194765	-0.183043	-0.0161277
UCHL1	P09936	4.29185	0.000488049	0.431696	0.646065	0.994988	0.919011	0.999964	0.997638	0.179252	1	0.199535	0.741485	0.00598507	0.137639	0.921088	0.729673	0.976372	0.285334	0.653261	0.970827	0.990141	0.994006	1	0.0646675	0.674626	0.97437	0.297661	0.998628	0.0042879	0.0455146	0.175306	0.167998	0.0662311	0.108011	0.0302892	0.0587033	0.235639	-0.00730805	-0.109075	-0.0672952	-0.145017	-0.116603	0.0603326	-0.101767	-0.0599871	-0.137709	-0.109295	0.0676406
WDR47	O94967	4.15549	0.000652137	0.999801	0.999701	1	0.99556	0.915577	0.922809	0.999981	1	0.971393	0.998372	0.00603549	0.0238368	1	0.991102	0.999989	0.172777	0.225424	0.999996	0.853003	0.375651	0.481364	0.998532	0.00705965	0.0190918	0.998188	1	0.169051	0.236499	0.0484606	0.0584444	-0.00679272	0.0816679	-0.135184	-0.13658	0.0371305	0.00998384	-0.0552533	0.0332073	-0.183645	-0.185041	-0.01133	-0.0652371	0.0232235	-0.193629	-0.195025	-0.0213139
PALD1	Q9ULE6	2.95199	0.00869803	1	0.999691	0.9155	0.974314	0.591752	0.7071	0.996389	0.998917	0.34152	0.647401	0.00603633	0.0518292	0.964241	0.970429	0.9978	0.554137	0.739185	0.999993	0.99978	0.966436	0.995659	0.992746	0.760769	0.925466	0.999923	0.999998	0.630353	0.823829	0.0165592	0.0579066	0.137129	0.108391	0.197561	0.183788	0.0812089	0.0413475	0.120569	0.0918322	0.181001	0.167229	0.0646497	0.0792219	0.0504847	0.139654	0.125881	0.0233022
NAA38	I3L3Z2	3.01229	0.0076351	0.241602	0.355436	0.391496	0.694026	0.996997	0.670571	0.51706	1	0.999978	0.876962	0.00606679	0.928389	0.999534	0.999974	0.968824	0.180039	0.980846	0.999704	0.989734	0.107804	0.995409	0.999999	0.51537	1	0.999221	0.489107	0.312188	0.999749	0.22031	0.227632	0.204968	0.159569	0.0639685	0.164282	0.192844	0.00732235	-0.0153416	-0.0607411	-0.156341	-0.0560274	-0.0274655	-0.0226639	-0.0680635	-0.163664	-0.0633497	-0.0347879
KCNJ4	P48050	4.1394	0.000674874	0.99992	0.999953	0.992147	0.999962	0.895998	0.643757	0.999884	1	0.24352	0.77841	0.00607685	0.000925272	0.825891	0.684268	0.959338	0.215543	0.058188	0.954881	0.992333	0.988383	0.712169	0.998937	0.638967	0.209588	1	0.979153	0.853269	0.428099	0.0706836	0.0740669	-0.150903	-0.0661203	-0.235841	-0.32982	-0.0811374	0.00338326	-0.221587	-0.136804	-0.306524	-0.400504	-0.151821	-0.22497	-0.140187	-0.309907	-0.403887	-0.155204
USP25	Q9UHP3-3	3.37171	0.00350989	0.683464	0.99706	0.99552	0.733219	1	1	0.886665	0.863402	0.614039	1	0.00616412	0.0663811	0.999807	1	0.914334	0.945185	0.990295	0.990886	0.775765	0.839892	0.970956	0.973701	0.0421762	0.175606	0.999931	0.999982	0.282134	0.544762	0.12622	0.0578716	0.0573293	0.125453	-0.00131066	0.0118253	0.106581	-0.0683482	-0.0688904	-0.000766739	-0.12753	-0.114394	-0.019639	-0.000542241	0.0675814	-0.0591822	-0.0460463	0.0487091
TANC2	J3KRP9	3.65764	0.00189424	0.682205	0.66009	0.983092	0.924121	1	0.999999	0.604539	0.999913	0.835309	0.986946	0.00616468	0.0874813	0.999735	0.872632	0.977717	0.0994029	0.27294	1	0.999579	0.638061	0.918884	0.792197	0.262653	0.639579	0.956509	0.999878	0.0375425	0.156836	0.160547	0.185861	0.0909642	0.119375	-0.00147893	0.0205651	0.186725	0.0253147	-0.0695825	-0.0411719	-0.162026	-0.139982	0.0261788	-0.0948972	-0.0664867	-0.18734	-0.165296	0.000864106
PPP1R21	Q6ZMI0	5.2985	5.96653e-05	0.987072	0.995552	1	1	0.991049	0.674366	0.997773	1	0.733348	0.571937	0.00618562	3.9725e-05	0.999993	0.961839	0.924939	0.25762	0.0143532	1	1	0.747	0.0594992	0.971979	0.821484	0.0751613	0.936661	0.661541	0.205678	0.00728013	0.0565761	0.0537841	0.00282784	-0.00341804	-0.0542898	-0.116283	0.0461486	-0.00279197	-0.0537483	-0.0599941	-0.110866	-0.172859	-0.0104275	-0.0509563	-0.0572022	-0.108074	-0.170067	-0.00763556
VIM	P08670	4.79977	0.000167522	0.940657	0.982519	0.999881	0.999783	0.999294	0.932264	0.996964	1	0.0497604	0.870234	0.00619058	0.000308199	0.996934	0.481165	0.993722	0.304801	0.0526754	0.999946	0.772013	0.999999	0.884103	0.628429	0.528669	0.0824661	0.999893	0.916664	0.411587	0.0682402	-0.493342	-0.447223	0.188627	-0.20472	0.239644	0.532086	-0.320517	0.0461193	0.681969	0.288622	0.732986	1.02543	0.172825	0.63585	0.242502	0.686866	0.979309	0.126706
PARVA	J3KNQ4	4.0687	0.000784685	0.827602	0.994992	1	0.999772	0.999996	0.990317	0.990183	0.984958	0.178836	0.519353	0.0062301	0.000524102	0.982317	0.976908	0.999618	0.751109	0.291056	1	0.998791	0.996341	0.71021	0.937407	0.857288	0.306357	0.997913	0.953015	0.556483	0.14458	-0.324252	-0.189749	-0.0288068	-0.107912	0.0592009	0.195892	-0.203238	0.134503	0.295445	0.21634	0.383453	0.520144	0.121014	0.160943	0.0818376	0.24895	0.385642	-0.0134887
HBD	P02042	3.04994	0.00703802	0.986748	1	0.984199	1	0.991345	0.999941	1	0.829262	0.0134174	0.620965	0.00623051	0.980922	0.878452	0.938761	1	0.961024	0.997796	0.999998	0.753586	0.999999	0.343137	0.764203	0.786436	0.996868	1	0.342261	0.802228	0.999802	-0.438462	0.0444002	0.474864	0.006383	0.416618	-0.198497	-0.0474755	0.482862	0.913325	0.444845	0.855079	0.239965	0.390986	0.430463	-0.0380172	0.372218	-0.242897	-0.0918757
ARHGAP35	Q9NRY4	3.41972	0.00316411	0.319243	0.272415	0.875429	0.591585	0.999347	0.98773	0.793285	0.998633	0.706699	0.996423	0.00625456	0.154252	0.9622	0.68424	0.966206	0.0610954	0.264251	0.89636	0.989387	0.771999	0.990652	0.999966	0.195019	0.685759	0.9999	0.998002	0.642403	0.953528	0.150296	0.177271	0.0937196	0.126967	0.0367259	0.0604092	0.109193	0.0269747	-0.0565766	-0.0233292	-0.11357	-0.089887	-0.0411031	-0.0835513	-0.0503039	-0.140545	-0.116862	-0.0680777
USP11	P51784	3.55134	0.00238175	1	0.992893	1	0.999373	0.731495	1	0.98875	0.838618	0.999784	0.96979	0.00630501	1	0.691875	0.976915	0.485126	0.957837	0.852831	1	0.911649	0.145403	0.999473	0.948484	0.00221004	0.996256	0.315342	0.0343268	0.936677	0.744622	0.00564793	-0.0891939	-0.0177653	0.0558269	-0.164377	0.0138658	-0.0923024	-0.0948418	-0.0234132	0.050179	-0.170025	0.00821787	-0.0979503	0.0714286	0.145021	-0.0751834	0.10306	-0.00310847
PHF14	O94880	3.80717	0.0013735	0.999006	0.665654	0.90205	0.883869	0.332565	1	0.591077	0.443062	0.808399	0.735249	0.00630821	0.989729	0.23939	0.990645	0.993094	0.999728	0.233253	1	1	0.673947	0.501121	0.975054	0.689501	0.42792	0.980379	0.00503402	0.999745	0.114586	-0.0750404	-0.253911	-0.174088	-0.179179	-0.297067	-0.0189639	-0.259184	-0.178871	-0.0990481	-0.104138	-0.222027	0.0560765	-0.184144	0.0798228	0.0747326	-0.0431557	0.234947	-0.00527313
KIAA1045	Q9UPV7	5.00889	0.000108421	0.901253	0.9432	1	0.92818	0.999875	0.964962	0.996539	1	0.386195	1	0.00631856	0.00036093	0.986808	0.793931	1	0.218978	0.0359522	0.997438	0.606391	0.954875	0.420809	0.986217	0.0473609	0.00377263	0.995352	0.927466	0.529753	0.110505	0.156991	0.159298	0.0213715	0.153312	-0.0529966	-0.134581	0.0939188	0.00230771	-0.135619	-0.00367841	-0.209987	-0.291571	-0.0630719	-0.137927	-0.00598611	-0.212295	-0.293879	-0.0653796
IRGQ	Q8WZA9	8.14878	2.38253e-07	0.861871	0.94642	1	1	0.999978	0.386558	1	1	0.0676707	0.180271	0.00635392	1.57086e-08	0.208807	0.521901	0.733863	0.296187	0.000210712	0.667724	0.999845	0.999982	0.0179725	1	0.991953	0.00348388	0.999992	0.0173214	0.999909	0.0329455	0.170239	0.158753	-0.0195155	0.0124685	-0.0413159	-0.279454	-0.0103544	-0.0114864	-0.189755	-0.157771	-0.211555	-0.449693	-0.180593	-0.178268	-0.146284	-0.200069	-0.438207	-0.169107
TTBK1	Q5TCY1	4.67076	0.000219442	0.999987	1	0.998426	1	0.861372	0.471719	0.999836	0.999896	0.574891	0.999933	0.00637129	0.00025992	0.879166	0.983071	1	0.450666	0.0863429	0.99813	0.897252	0.868518	0.243486	0.999995	0.101859	0.00715832	0.984667	0.89933	0.804044	0.226796	0.0350897	0.0032465	-0.075479	0.0129385	-0.162646	-0.244901	-0.055373	-0.0318432	-0.110569	-0.0221512	-0.197736	-0.279991	-0.0904626	-0.0787255	0.00969195	-0.165892	-0.248148	-0.0586195
POSTN	Q15063	3.75328	0.00154204	0.00880439	0.184319	0.33027	0.136524	0.516371	0.346115	0.231409	0.929955	0.167003	0.624353	0.00647519	0.147561	0.629905	0.995836	1	0.893948	0.994232	0.999986	0.994625	0.997449	1	0.999833	0.789368	0.992101	0.999998	0.998488	0.959371	0.999687	-1.66729	-1.30743	-1.06453	-1.2665	-0.897127	-1.05131	-1.19756	0.359851	0.602755	0.400786	0.770158	0.615971	0.46973	0.242905	0.0409358	0.410308	0.25612	0.109879
DLG2	Q15700-4	2.38437	0.0294658	0.948502	0.997309	0.999999	0.999499	0.999064	1	0.999998	0.999435	0.646673	0.937677	0.00648443	0.28382	0.814258	0.995477	0.999986	0.527996	0.945305	0.998095	0.999342	0.823624	0.999661	1	0.42045	0.964698	0.999852	0.982798	0.869329	0.99961	0.145967	0.0997843	0.0287884	0.0706349	-0.0761155	-0.00993311	0.0336583	-0.0461823	-0.117178	-0.0753317	-0.222082	-0.1559	-0.112308	-0.0709958	-0.0291494	-0.1759	-0.109717	-0.0661259
PENK	P01210	3.45511	0.00293136	0.742568	1	0.999621	0.999886	1	0.999836	0.999985	0.360788	0.419488	0.276078	0.00652149	0.00308621	0.378249	0.999467	0.999897	0.999971	0.992232	0.999996	1	0.945079	0.727304	0.999992	0.972099	0.793597	1	0.997977	0.996405	0.929709	-0.390881	-0.032692	-0.128003	-0.106002	0.0255283	0.112838	-0.081728	0.358189	0.262878	0.284879	0.416409	0.503719	0.309153	-0.0953111	-0.0733099	0.0582203	0.14553	-0.049036
LAMC3	Q9Y6N6	4.9092	0.000133359	0.99688	0.999998	0.976335	0.999901	0.973436	0.573579	1	0.838282	0.0262441	0.329559	0.00658203	4.73846e-05	0.922638	0.968979	0.999998	0.959722	0.311473	0.999986	0.971495	1	0.777047	0.802015	0.955504	0.173062	0.998471	0.678417	0.743996	0.0842812	-0.146554	0.0556869	0.216255	0.0901215	0.21456	0.414462	0.00424152	0.202241	0.362809	0.236675	0.361113	0.561016	0.150795	0.160568	0.0344346	0.158873	0.358775	-0.0514454
ALDH1L2	Q3SY69	3.89796	0.00113049	0.168099	0.448134	0.996617	0.757617	0.9871	0.983013	0.814533	0.99991	0.0111013	0.536163	0.00658864	0.0403122	0.682154	0.391057	0.980904	0.449449	0.590475	0.983382	0.783832	0.999992	0.999946	0.894876	0.853323	0.941972	1	1	0.943089	0.978279	-0.65453	-0.586672	-0.185592	-0.414189	-0.22493	-0.242696	-0.403909	0.0678584	0.468938	0.240342	0.4296	0.411835	0.250621	0.40108	0.172483	0.361742	0.343976	0.182763
TTBK2	Q8IWY7	3.07017	0.00673682	1	0.999515	0.896841	0.99958	0.689862	0.779732	0.969442	0.988899	0.165329	0.967781	0.00660866	0.0487599	0.57532	0.966647	1	0.732075	0.858523	0.997834	0.852569	0.997669	0.999864	0.999946	0.347018	0.592375	0.986462	0.999999	0.973575	0.994345	-0.00277466	-0.0920679	-0.212345	-0.0827665	-0.269619	-0.252988	-0.173269	-0.0892932	-0.20957	-0.0799918	-0.266844	-0.250213	-0.170495	-0.120277	0.00930141	-0.177551	-0.16092	-0.0812015
PLCG1	P19174	4.24042	0.000544361	0.996749	0.999999	0.991403	0.999967	0.974239	0.716346	0.997867	0.857237	0.0610851	0.399347	0.00663027	0.000252873	0.250591	0.989585	1	0.951777	0.472232	0.99873	0.990072	0.999994	0.834378	0.999998	0.927947	0.298283	0.99945	0.89297	0.999701	0.78693	0.0392625	-0.0130424	-0.0483478	-0.0204101	-0.0567914	-0.0974058	-0.0399378	-0.0523049	-0.0876103	-0.0596726	-0.0960539	-0.136668	-0.0792003	-0.0353054	-0.00736774	-0.043749	-0.0843634	-0.0268954
H3F3B	K7ES00	7.11859	1.6269e-06	0.951758	0.976624	1	0.98677	0.998946	0.489514	1	1	0.561604	0.999931	0.00663289	6.08844e-07	0.587689	0.897142	0.999996	0.240202	0.00119221	0.87404	0.891418	0.880528	0.00933488	1	0.104909	6.63506e-05	0.872997	0.135451	0.971044	0.0415906	-0.407032	-0.404238	-0.0521497	-0.336289	0.218892	0.767338	-0.0109452	0.00279349	0.354882	0.0707427	0.625924	1.17437	0.396087	0.352089	0.0679492	0.623131	1.17158	0.393293
KLC2	Q9H0B6	3.48444	0.00275151	1	0.992777	0.950049	0.999996	0.608281	0.589824	0.961511	0.947209	0.482922	0.999997	0.00664849	0.0172984	0.665744	0.999953	0.987653	0.871131	0.856285	0.999981	0.784159	0.920576	0.910814	1	0.0755671	0.103747	0.870411	1	0.949453	0.938382	-0.0136816	-0.0846854	-0.110283	-0.0249532	-0.173983	-0.181747	-0.108664	-0.0710038	-0.0966011	-0.0112717	-0.160301	-0.168066	-0.0949829	-0.0255973	0.0597321	-0.0892976	-0.0970619	-0.0239791
CKB	P12277	3.82888	0.00131098	0.99015	0.940902	0.266903	0.774743	0.212119	0.99888	0.79049	0.996453	0.0369298	0.764832	0.00670634	0.999879	0.853459	0.752216	0.999886	0.645084	0.981861	0.999853	0.814964	1	0.0532372	0.912217	0.67009	0.696038	1	0.0179172	0.838268	0.775815	-0.0546681	-0.0856152	-0.162729	-0.105579	-0.16611	-0.0405197	-0.108123	-0.0309471	-0.108061	-0.0509113	-0.111442	0.0141484	-0.0534544	-0.077114	-0.0199643	-0.0804953	0.0450955	-0.0225073
JAKMIP1	Q96N16-2	2.53266	0.0214643	0.88641	0.960735	0.999997	0.996034	0.999943	0.964178	0.998812	1	0.444257	0.943503	0.00671441	0.999876	0.94245	0.901915	0.998304	0.313917	1	0.996373	0.990822	0.937579	0.857805	0.999018	0.413288	0.998839	1	0.13976	0.70646	0.997212	0.106605	0.0978457	0.0210874	0.0606544	-0.031094	0.0890547	0.0523023	-0.00875901	-0.0855174	-0.0459503	-0.137699	-0.01755	-0.0543024	-0.0767584	-0.0371913	-0.12894	-0.00879104	-0.0455434
MAP3K10	Q02779	3.8317	0.00130306	0.99193	1	1	0.997882	0.986964	0.931286	0.999974	0.984381	0.620348	0.999995	0.00672624	0.00327039	0.48055	0.999868	0.997899	0.76337	0.513224	0.996194	0.878986	0.84622	0.568828	0.999944	0.0795375	0.0333276	0.749499	0.998134	0.988797	0.88509	0.0748762	0.0188242	-0.0105097	0.062899	-0.0828941	-0.115639	-0.033772	-0.056052	-0.0853859	-0.0119772	-0.15777	-0.190515	-0.108648	-0.0293339	0.0440748	-0.101718	-0.134463	-0.0525962
FERMT2	Q96AC1-3	3.94715	0.00101745	0.99995	1	0.933786	0.999767	0.891361	0.852295	0.999987	0.999995	0.0465608	0.671937	0.00674628	0.012842	1	0.52872	0.981799	0.367718	0.334606	1	0.903379	1	0.999941	0.278605	0.757357	0.706347	0.915816	0.999997	0.142241	0.138528	-0.0513206	-0.0271412	0.17233	0.0673211	0.18548	0.204287	-0.0455943	0.0241794	0.22365	0.118642	0.236801	0.255608	0.00572628	0.199471	0.0944623	0.212621	0.231428	-0.0184531
ATP6V1C1	P21283	4.3407	0.000440038	0.871858	0.921167	0.999991	0.999859	0.999971	0.997029	0.826431	1	0.452289	0.602984	0.00675735	0.00288197	0.999935	0.822904	0.900846	0.216523	0.0979853	0.999997	0.999997	0.934833	0.689214	0.543088	0.811264	0.498649	0.667449	0.997359	0.0499188	0.0193099	0.117284	0.120072	0.0262075	0.0388956	-0.0301828	-0.0625272	0.136747	0.00278803	-0.0910764	-0.0783883	-0.147467	-0.179811	0.0194627	-0.0938644	-0.0811763	-0.150255	-0.182599	0.0166747
KSR2	Q6VAB6	3.39371	0.00334695	0.999435	0.995647	0.999999	1	0.942351	0.99752	0.979779	0.999822	0.818138	0.979939	0.00675972	0.252139	0.989079	0.843486	0.963939	0.0935963	0.443575	0.999996	0.999708	0.674045	0.993092	0.567265	0.307151	0.898822	0.81432	0.989151	0.0142153	0.172198	0.0573798	0.0896513	-0.0241789	0.0065972	-0.12672	-0.0758536	0.111224	0.0322715	-0.0815587	-0.0507826	-0.1841	-0.133233	0.0538444	-0.11383	-0.0830541	-0.216372	-0.165505	0.0215729
NRBP1	Q9UHY1	6.60172	4.40385e-06	0.999249	0.985429	0.766623	0.994534	0.351648	0.0213944	0.94788	0.997045	0.408555	0.999729	0.00676215	2.50261e-06	0.94335	0.989516	0.999986	0.63334	0.0186462	0.999995	0.834447	0.951157	0.0389916	0.998383	0.127971	0.000268457	0.99767	0.256522	0.705379	0.0151047	-0.0403766	-0.0738469	-0.119553	-0.0575779	-0.164389	-0.260752	-0.0891602	-0.0334703	-0.0791768	-0.0172013	-0.124013	-0.220375	-0.0487836	-0.0457066	0.016269	-0.0905422	-0.186905	-0.0153133
UBE2O	Q9C0C9	8.32783	1.72075e-07	0.940244	0.800631	0.999989	1	0.999406	0.333784	1	0.991294	0.0937212	0.258303	0.00679841	4.57991e-08	0.363076	0.131081	0.265692	0.0372888	1.41925e-05	0.299099	0.999729	0.999875	0.0239378	0.999993	0.978294	0.00427665	1	0.0319803	0.997344	0.0264907	0.0843812	0.124385	-0.0227581	-0.0022137	-0.0398622	-0.171941	-0.00926632	0.0400036	-0.107139	-0.0865949	-0.124243	-0.256322	-0.0936475	-0.147143	-0.126599	-0.164247	-0.296326	-0.133651
BST2	Q10589	3.98245	0.000943448	0.993832	0.969083	0.991118	0.999687	0.983855	0.992428	1	0.999045	0.0401741	0.999386	0.00680158	0.0452747	0.951604	0.128771	0.985597	0.0691141	0.137912	0.892715	0.29645	1	1	0.814067	0.146146	0.316969	0.998956	1	0.685722	0.831275	-0.164263	-0.246053	0.183341	-0.107486	0.197246	0.178536	-0.0262418	-0.0817903	0.347604	0.0567767	0.361509	0.342799	0.138021	0.429394	0.138567	0.443299	0.424589	0.219811
NID1	P14543	3.69936	0.00173162	0.827492	0.994009	0.999992	0.99875	0.999997	0.999797	0.994037	0.988262	0.0220156	0.708909	0.00680194	0.00746097	0.964392	0.759811	0.999972	0.740268	0.603996	1	0.771134	1	0.999988	0.68609	0.726489	0.575471	0.99998	0.999903	0.647607	0.505296	-0.26312	-0.158528	0.0537152	-0.113491	0.0457631	0.0867211	-0.1518	0.104592	0.316835	0.149629	0.308883	0.349841	0.11132	0.212243	0.0450368	0.204291	0.245249	0.00672837
CLTA	P09496	4.05491	0.000808124	0.999981	0.999402	0.999989	1	0.873623	0.983997	0.943468	0.999864	0.917776	0.999889	0.00691262	0.214538	0.758826	0.915908	0.997367	0.0985459	0.417226	0.992381	0.996034	0.532076	0.9624	0.287445	0.114266	0.614691	0.668155	0.994146	0.00154121	0.030198	0.032985	0.0624373	-0.0320766	0.0117583	-0.14167	-0.0980385	0.127794	0.0294523	-0.0650616	-0.0212267	-0.174655	-0.131024	0.0948093	-0.0945139	-0.050679	-0.204107	-0.160476	0.065357
HSPH1	Q92598	3.76983	0.00148819	0.965209	0.999943	0.999304	1	0.998075	0.999998	0.843666	0.982781	0.0441035	0.612248	0.00698569	0.20213	0.989113	0.873525	0.999932	0.776189	0.98398	0.850744	0.923041	1	0.999355	0.0422711	0.809095	0.997665	0.400631	0.995424	0.0145582	0.142794	0.103795	0.0425418	-0.0572985	0.0144047	-0.0651941	-0.0246035	0.153328	-0.0612535	-0.161094	-0.0893906	-0.168989	-0.128399	0.049533	-0.0998403	-0.0281371	-0.107736	-0.0671453	0.110787
ATP6V1G2	H0Y474	4.34268	0.000438197	0.504272	0.921256	0.995213	0.895185	0.999995	1	0.478669	0.987641	0.295429	0.9158	0.00699483	0.00255961	0.999953	0.991439	1	0.747963	0.459073	0.972069	0.977301	0.982632	0.804551	0.41969	0.47634	0.208983	0.906341	0.996171	0.053238	0.0186593	0.199844	0.140795	0.0791834	0.137302	0.0273794	-0.0128744	0.221631	-0.0590491	-0.12066	-0.062542	-0.172464	-0.212718	0.0217871	-0.0616113	-0.00349295	-0.113415	-0.153669	0.0808362
USO1	O60763-2	2.7149	0.0145094	0.995615	0.997392	0.999774	0.999863	0.979789	0.999971	0.994773	0.338057	0.266591	0.265756	0.00703049	0.405811	0.151708	0.999945	0.999854	0.999991	0.999317	1	1	0.987751	0.999999	0.999627	0.977603	1	0.999137	0.954293	0.999998	0.996974	0.0307754	-0.0321373	-0.0204257	-0.0188125	-0.0406312	-0.0150572	-0.0344397	-0.0629127	-0.0512011	-0.0495878	-0.0714066	-0.0458325	-0.0652151	0.0117116	0.0133249	-0.00849391	0.0170802	-0.00230236
ITGB2	P05107	4.43338	0.000361689	0.998448	0.991312	0.28711	0.998023	0.318572	0.372056	0.782271	0.999777	0.0138325	1	0.00706018	0.0343084	0.62224	0.455356	0.999964	0.494954	0.598653	0.981397	0.0666489	0.999998	0.999995	0.938596	0.0568365	0.127945	0.790029	1	0.965187	0.982439	0.125007	0.187205	0.492988	0.135395	0.466961	0.460744	0.33642	0.0621989	0.367981	0.0103888	0.341954	0.335738	0.211414	0.305782	-0.0518101	0.279755	0.273539	0.149215
ARMC1	Q9NVT9	2.69723	0.0150721	0.923016	0.658563	0.78995	0.775638	0.0947038	0.527299	0.654028	0.947339	0.99513	0.99254	0.00706708	0.752382	0.938678	0.999611	0.999669	0.876094	1	1	1	0.264299	0.996237	0.999822	0.244854	0.996482	0.999855	0.74953	0.722101	0.999999	-0.100833	-0.163441	-0.132539	-0.133742	-0.241536	-0.168445	-0.157253	-0.0626077	-0.0317059	-0.0329087	-0.140702	-0.0676112	-0.0564194	0.0309018	0.029699	-0.0780947	-0.00500351	0.00618828
STAB1	Q9NY15	3.95159	0.00100783	0.979816	0.997274	0.996202	0.999437	0.99547	0.977083	1	0.999995	0.0290002	0.0632677	0.0070709	0.00602804	0.820243	0.452724	0.611547	0.375387	0.249915	0.988553	0.999975	1	0.999844	0.909981	0.999952	0.993442	0.975585	0.999713	0.873023	0.712515	-0.228329	-0.185754	0.181337	0.133568	0.181317	0.245365	-0.0213244	0.0425753	0.409666	0.361898	0.409647	0.473695	0.207005	0.367091	0.319322	0.367071	0.431119	0.16443
NLGN3	Q9NZ94	2.74549	0.0135837	0.925365	0.851571	0.997624	0.999094	0.999717	1	0.999921	0.999115	0.973106	0.917443	0.00707869	0.319129	0.882144	0.927727	0.870136	0.071697	0.430653	0.82268	1	0.393761	0.958456	0.999915	0.475352	0.981474	0.999996	0.978161	0.812978	0.999008	0.123533	0.162439	0.0712509	0.0608295	-0.049906	0.00438431	0.0439307	0.0389059	-0.0522817	-0.0627031	-0.173439	-0.119148	-0.079602	-0.0911876	-0.101609	-0.212345	-0.158054	-0.118508
PTPRZ1	P23471	3.60844	0.00210595	0.404397	0.842629	0.9355	0.991483	0.999885	1	0.887119	0.994212	0.661934	0.183643	0.00709446	0.00395909	0.934153	0.999577	0.966047	0.688666	0.456951	0.999998	0.998006	0.824221	0.565555	0.999988	0.99311	0.903096	0.985989	0.998762	0.732154	0.482085	0.14759	0.111971	0.0857343	0.0591461	0.0296585	0.00659933	0.0996162	-0.035619	-0.0618559	-0.0884442	-0.117932	-0.140991	-0.047974	-0.0262369	-0.0528252	-0.0823128	-0.105372	-0.0123551
MTX3	Q5HYI7	2.31536	0.0341226	0.999697	1	1	0.999998	0.931456	1	0.999926	0.999777	0.936839	0.999615	0.00710518	0.96487	1	0.999924	1	0.495889	0.999986	0.999983	0.998838	0.497359	1	0.991696	0.139003	0.999685	0.99999	0.423005	0.1546	0.996119	0.051591	0.0186158	-0.0125453	0.0249938	-0.129547	-0.00575693	0.0454564	-0.0329752	-0.0641363	-0.0265973	-0.181138	-0.057348	-0.00613459	-0.0311612	0.00637793	-0.148163	-0.0243728	0.0268406
ATAD3A	Q9NVI7-2	3.26875	0.00438466	0.999508	0.999011	0.707788	0.999725	0.376148	0.998593	0.999895	0.999999	0.259706	1	0.0071449	0.999998	1	0.820429	0.999999	0.343521	1	0.999995	0.415238	0.98911	0.605375	0.523506	0.0394737	0.999997	1	0.0974534	0.0962497	0.99999	-0.0352928	-0.0445795	-0.118433	-0.0337016	-0.150404	-0.043588	-0.030421	-0.00928671	-0.0831401	0.00159118	-0.115111	-0.00829522	0.00487173	-0.0738534	0.0108779	-0.105825	0.000991487	0.0141584
BIRC2	Q13490	3.19048	0.0051933	1	0.995725	0.989938	0.999889	0.73685	0.666878	0.999665	0.8911	0.610544	0.976923	0.00715852	0.0113315	0.973467	1	0.999385	0.936327	0.884046	0.99995	0.994635	0.859781	0.783476	0.999501	0.327354	0.28889	1	0.999989	0.621072	0.541595	0.00339776	-0.0584137	-0.0622732	-0.0306213	-0.116341	-0.127963	-0.0376739	-0.0618115	-0.065671	-0.0340191	-0.119739	-0.131361	-0.0410717	-0.00385949	0.0277924	-0.0579273	-0.069549	0.0207398
VTA1	Q9NP79	4.22238	0.000565629	0.556678	0.885799	0.997337	0.985465	0.999999	0.999829	0.910256	0.998953	0.304001	0.531598	0.00717535	0.000424552	0.985189	0.96164	0.993718	0.575402	0.152863	1	0.999946	0.981692	0.524485	0.975327	0.866133	0.272482	0.997677	0.930039	0.560189	0.123866	0.130309	0.103371	0.0489429	0.0642293	0.0134382	-0.0321146	0.0941241	-0.0269378	-0.0813661	-0.0660797	-0.116871	-0.162424	-0.0361849	-0.0544283	-0.0391418	-0.089933	-0.135486	-0.00924703
TUBB3	Q13509	11.5324	7.534e-10	0.761777	0.658106	1	0.999492	1	0.174176	1	0.998761	0.0758567	0.441677	0.00726714	0	0.0896353	0.177372	0.515739	0.0674996	4.36209e-07	0.159566	0.991232	0.999978	0.000443954	0.999996	0.915911	1.23506e-05	0.972035	0.000295809	1	0.00474326	0.155038	0.194608	0.00580205	0.0537585	-0.0120399	-0.267906	-0.0111248	0.03957	-0.149236	-0.101279	-0.167078	-0.422944	-0.166163	-0.188806	-0.140849	-0.206648	-0.462514	-0.205733
NCOA7	Q8NI08	4.25418	0.000528685	0.928867	0.999474	1	1	0.999685	0.985064	0.938658	0.985029	0.148095	0.155773	0.00726951	0.00189579	1	0.967552	0.976706	0.768733	0.436918	0.989794	1	0.998876	0.903101	0.391441	0.996363	0.852158	0.418244	0.992032	0.0989197	0.0291027	0.114119	0.056821	-0.0161452	-0.0108544	-0.0473039	-0.0899115	0.120517	-0.0572984	-0.130265	-0.124974	-0.161423	-0.204031	0.00639803	-0.0729662	-0.0676755	-0.104125	-0.146733	0.0636964
SYT12	Q8IV01	3.28476	0.00423547	1	0.992895	0.990019	0.999194	0.603156	0.559131	0.893956	0.955141	0.856313	0.989798	0.00728661	0.0147469	0.399727	1	0.999862	0.864765	0.823593	0.997937	0.999623	0.638781	0.606553	0.992551	0.267748	0.272419	0.906938	0.999998	0.996138	0.989173	-0.0303832	-0.164199	-0.160883	-0.106804	-0.339692	-0.362127	-0.258357	-0.133816	-0.1305	-0.0764213	-0.309308	-0.331744	-0.227974	0.00331626	0.0573946	-0.175493	-0.197928	-0.0941581
MAP4K3	Q8IVH8	4.1503	0.000659379	0.717609	0.900707	0.999102	0.889694	1	0.999949	1	0.999992	0.46036	0.999219	0.00729222	0.00381022	0.101474	0.94132	1	0.390511	0.214359	0.587906	0.89544	0.936981	0.72679	0.983858	0.158386	0.0720061	0.419793	0.998507	1	0.99911	0.134348	0.118861	0.0489274	0.111685	-0.00393353	-0.0318343	-0.000749838	-0.0154872	-0.0854205	-0.0226625	-0.138281	-0.166182	-0.135098	-0.0699333	-0.00717535	-0.122794	-0.150695	-0.119611
VGF	O15240	2.51536	0.0222746	1	0.930218	0.98688	0.999843	0.772482	0.984598	0.999957	0.368913	0.48101	0.9461	0.00730444	0.448374	0.988804	0.998995	0.920021	0.999976	0.999327	0.92534	0.993208	0.928746	1	0.992913	0.421053	0.99061	1	0.941677	0.536418	0.990569	0.0261458	-0.330427	-0.225203	-0.111461	-0.387111	-0.231498	-0.0960126	-0.356573	-0.251349	-0.137607	-0.413257	-0.257644	-0.122158	0.105224	0.218966	-0.056684	0.098929	0.234414
FAM219A	Q8IW50-6	3.37193	0.00350821	1	1	0.834639	0.999983	0.662389	0.922362	1	1	0.110289	0.999557	0.00732416	0.279237	1	0.572068	0.999992	0.276234	0.768624	1	0.490786	0.999755	0.999943	0.363227	0.144619	0.742997	0.999846	0.986635	0.113548	0.583833	-0.00884794	-0.0142168	-0.176433	-0.0386003	-0.206731	-0.149704	-0.00512037	-0.00536885	-0.167585	-0.0297524	-0.197883	-0.140856	0.00372757	-0.162216	-0.0243835	-0.192514	-0.135487	0.00909642
CD74	H0YBZ2	3.08252	0.00655925	0.999992	1	0.999911	0.979901	0.861071	0.841261	0.996679	0.995851	0.864024	0.186535	0.00734747	0.0184285	0.628216	0.999989	0.960061	0.668382	0.65735	0.996571	0.979272	0.629608	0.638771	0.999585	0.993227	0.988493	0.99997	1	0.965291	0.954527	-0.0709751	0.0507492	0.105902	0.247143	0.353216	0.374717	0.190833	0.121724	0.176877	0.318118	0.424191	0.445692	0.261809	0.0551523	0.196393	0.302467	0.323968	0.140084
DCLK1	O15075-2	3.21305	0.00494588	0.693791	0.944445	0.999821	0.981582	1	1	0.99383	0.998987	0.270313	0.836727	0.00737611	0.0117786	0.834361	0.951571	0.999833	0.577233	0.502134	0.999107	0.989406	0.98818	0.963111	0.999225	0.604573	0.532401	0.999999	0.99999	0.865713	0.793851	0.15285	0.117537	0.0425994	0.0881771	-0.00078339	-0.0155304	0.076439	-0.0353129	-0.110251	-0.0646732	-0.153634	-0.168381	-0.0764113	-0.074938	-0.0293603	-0.118321	-0.133068	-0.0410984
MPRIP	H0Y2S9	2.62055	0.0177748	0.555971	0.85976	0.877633	0.630301	0.999999	0.84792	0.895958	0.999705	0.980777	1	0.00738809	0.992409	0.990947	0.999999	0.999925	0.51364	1	0.999999	0.994723	0.368072	1	1	0.0540733	0.9982	0.997153	0.296625	0.519205	1	0.154947	0.128559	0.115462	0.152085	0.0163939	0.121242	0.115393	-0.0263884	-0.0394852	-0.00286241	-0.138553	-0.0337049	-0.0395543	-0.0130968	0.023526	-0.112165	-0.00731653	-0.0131659
FSD1	Q9BTV5	7.52998	7.47852e-07	0.999993	1	0.620461	0.916209	0.532828	0.0242554	0.957122	0.99983	0.0463562	0.45713	0.00742414	3.73939e-07	0.777444	0.180942	0.622459	0.0986544	0.000199901	0.795487	0.971715	1	0.129158	0.962887	0.910329	0.00664281	1	0.0988815	0.906415	0.0151474	-0.0328687	0.00244885	-0.224665	-0.153727	-0.234231	-0.42128	-0.140569	0.0353175	-0.191797	-0.120858	-0.201363	-0.388411	-0.107701	-0.227114	-0.156175	-0.23668	-0.423729	-0.143018
SLC25A23	Q9BV35-3	2.58734	0.019089	0.999939	0.999861	0.999526	0.996311	0.900833	1	1	1	0.61821	0.325153	0.00746169	0.963016	0.999398	0.857384	0.694714	0.181342	0.987214	0.999441	0.999974	0.859739	0.998303	0.983568	0.963549	0.975423	0.91757	0.436787	0.349232	0.999971	0.0433243	0.0555116	-0.0618108	-0.0844419	-0.148929	-0.0183762	0.00760243	0.0121873	-0.105135	-0.127766	-0.192253	-0.0617005	-0.0357219	-0.117322	-0.139954	-0.20444	-0.0738878	-0.0479092
PHYHIP	Q92561	6.07555	1.24086e-05	0.999997	0.999401	0.994517	0.999025	0.845958	0.666211	0.99971	0.999373	0.95994	0.996235	0.00747956	0.00322698	0.999749	0.999996	1	0.079057	0.0328873	1	0.999977	0.00286665	0.00117268	0.999896	0.00649182	0.00258628	1	0.997488	0.0427306	0.0166751	0.0229208	0.0564353	0.0740003	0.0558725	-0.133854	-0.168256	0.0484488	0.0335145	0.0510795	0.0329517	-0.156774	-0.191177	0.025528	0.017565	-0.000562848	-0.190289	-0.224691	-0.00798648
ATL3	Q6DD88	3.05588	0.00694827	0.999999	0.99979	0.978977	1	0.820076	0.994048	1	0.999682	0.289502	0.999251	0.00748837	0.517322	1	0.453509	0.991109	0.0895844	0.626342	0.999691	0.774098	0.985455	0.999982	0.683868	0.159659	0.920507	0.999977	0.914734	0.159577	0.847385	-0.0265567	-0.0713342	0.137642	0.011346	0.205672	0.111109	-0.0184281	-0.0447776	0.164199	0.0379027	0.232229	0.137665	0.00812855	0.208976	0.0826802	0.277006	0.182443	0.0529061
MAP1A	E9PGC8	3.98864	0.000931033	1	1	0.970089	0.999692	0.796921	0.488691	0.99802	0.999965	0.269855	0.889173	0.00752418	0.000955419	0.827861	0.887055	0.999093	0.434808	0.135465	0.993869	0.979657	0.98865	0.687719	0.999318	0.534216	0.14175	0.999988	0.972872	0.872992	0.430305	0.0191946	-0.0113417	-0.138607	-0.0656359	-0.20025	-0.272021	-0.0911272	-0.0305364	-0.157801	-0.0848306	-0.219444	-0.291215	-0.110322	-0.127265	-0.0542942	-0.188908	-0.260679	-0.0797854
ITGA1	P56199	2.98991	0.00801354	0.986636	1	0.999631	1	0.993066	0.99841	0.998042	0.972521	0.125954	0.604018	0.00765509	0.0678929	0.999985	0.97412	0.99998	0.826746	0.937756	0.998538	0.989766	0.999567	0.999999	0.59739	0.827282	0.961464	0.95298	0.999994	0.240424	0.466286	-0.216618	-0.0520599	0.12864	0.00594241	0.198102	0.160982	-0.172174	0.164558	0.345258	0.22256	0.41472	0.3776	0.0444433	0.1807	0.0580023	0.250162	0.213042	-0.120114
PVRL1	Q15223-2	3.99882	0.000910994	0.933587	0.99986	1	0.999392	0.999647	0.970108	0.999921	0.96675	0.212864	0.912572	0.00767482	0.000913496	0.120635	0.993138	1	0.843525	0.423865	0.940423	0.952061	0.995428	0.745938	0.999629	0.498228	0.122492	0.796775	0.97026	1	0.979053	0.206228	0.0852577	-0.0169125	0.0977998	-0.0881738	-0.18624	-0.0750684	-0.120971	-0.223141	-0.108429	-0.294402	-0.392468	-0.281297	-0.10217	0.0125421	-0.173432	-0.271497	-0.160326
FXYD7	K7EKU3	8.00531	3.09782e-07	0.999994	0.996968	0.719776	0.999998	0.537838	0.0205532	0.894204	0.99441	0.101497	1	0.00768752	2.23269e-07	0.518369	0.906001	0.995491	0.696321	0.00670284	0.992782	0.208754	0.999876	0.0526894	0.999764	0.0405897	6.62576e-06	0.629301	0.0733639	0.986859	0.0322845	-0.0480563	-0.137685	-0.303323	-0.0430809	-0.344513	-0.63255	-0.24861	-0.0896291	-0.255266	0.00497543	-0.296456	-0.584494	-0.200553	-0.165637	0.0946045	-0.206827	-0.494865	-0.110924
PPME1	Q9Y570	5.08352	9.28979e-05	0.897621	0.927561	0.99985	0.998015	0.999935	0.95673	1	1	0.0219098	0.914497	0.00785022	0.000244268	0.214874	0.228719	0.979993	0.204655	0.0237988	0.535481	0.546295	1	0.947091	0.999838	0.49866	0.0561169	0.903825	0.872089	0.99995	0.820162	0.100984	0.106701	-0.0357491	0.0526261	-0.0306705	-0.0893602	-0.0127342	0.00571741	-0.136733	-0.0483577	-0.131654	-0.190344	-0.113718	-0.14245	-0.0540751	-0.137372	-0.196061	-0.119435
PTGR2	Q8N8N7	5.86525	1.88907e-05	0.999988	0.994798	1	0.99904	0.522694	0.112995	0.938747	0.990686	0.999928	0.998672	0.00785894	6.04176e-05	0.716161	0.969898	0.999968	0.738809	0.112541	0.999531	0.989413	0.0219634	0.000334033	0.655012	0.181376	0.00444344	0.970686	0.686535	0.940312	0.216857	0.0457704	0.130524	0.015122	0.091806	0.302915	0.446307	0.193185	0.0847536	-0.0306484	0.0460356	0.257145	0.400537	0.147415	-0.115402	-0.038718	0.172391	0.315783	0.0626609
STMN2	Q93045-2	5.43505	4.51214e-05	0.872642	0.697625	1	0.994567	0.99998	0.971268	0.967621	0.991154	0.0817008	0.946438	0.00787281	0.000283897	0.999917	0.119421	0.790432	0.0402094	0.0034882	0.97459	0.75886	0.999975	0.797616	0.555998	0.432687	0.0481404	0.999605	0.887146	0.284725	0.0328401	0.212834	0.299301	-0.0226716	0.124286	-0.0517474	-0.166532	0.176174	0.0864674	-0.235506	-0.0885478	-0.264581	-0.379366	-0.0366598	-0.321973	-0.175015	-0.351049	-0.465834	-0.123127
MAP2	P11137-3	2.89304	0.00987981	0.990546	0.999933	0.999997	0.996264	0.990337	0.999871	0.998812	0.99892	0.405839	1	0.00789692	0.213067	0.999984	0.980708	0.999885	0.590168	0.930684	0.999995	0.687637	0.960464	0.999985	0.871174	0.0725203	0.477691	1	0.995684	0.245509	0.722357	0.138155	0.0728477	-0.0431482	0.123704	-0.141589	-0.0743444	0.107701	-0.0653071	-0.181303	-0.0144509	-0.279743	-0.212499	-0.0304541	-0.115996	0.0508562	-0.214436	-0.147192	0.0348529
UACA	Q9BZF9	3.62452	0.00203426	0.57383	0.770998	0.999935	0.971626	1	1	0.923259	1	0.0971142	0.719586	0.00790865	0.0109187	0.982076	0.595449	0.97539	0.324932	0.262438	0.999219	0.95662	0.999917	0.997511	0.86373	0.740863	0.636027	0.999886	0.999975	0.594174	0.496471	-0.281992	-0.266964	-0.0610719	-0.158539	-0.0276992	0.000250866	-0.199944	0.0150273	0.22092	0.123452	0.254292	0.282243	0.0820472	0.205893	0.108425	0.239265	0.267215	0.0670199
LAMA5	O15230	3.65033	0.00192429	0.815514	0.999748	1	0.997791	0.999999	0.999098	0.987374	0.84947	0.0742609	0.751615	0.00794664	0.0029584	0.985104	0.993723	0.999999	0.962736	0.788238	0.999491	0.919818	0.999989	0.983089	0.810616	0.711688	0.378936	0.999909	0.996403	0.576371	0.294117	-0.397015	-0.143699	0.0115823	-0.184222	0.0557126	0.16145	-0.255502	0.253317	0.408598	0.212793	0.452728	0.558465	0.141514	0.155281	-0.0405235	0.199411	0.305149	-0.111803
HOOK3	Q86VS8	2.57765	0.01949	0.998239	0.998786	1	0.999162	0.968278	1	0.999975	1	0.837271	1	0.00795527	0.77349	0.682345	0.964063	1	0.22294	0.946199	0.890118	0.938046	0.677949	1	0.999928	0.0596753	0.905441	0.827708	0.747441	0.953238	0.999989	0.0311591	0.0333687	-0.00502601	0.0289546	-0.0515706	-0.00807114	-0.0178584	0.00220952	-0.0361851	-0.0022045	-0.0827298	-0.0392303	-0.0490175	-0.0383947	-0.00441402	-0.0849393	-0.0414398	-0.051227
LZTS3	O60299	2.59479	0.0187861	0.999998	0.997505	0.99995	1	0.566529	0.999435	0.998408	0.993414	0.999989	0.999987	0.00800975	0.998329	0.99468	0.999622	0.982629	0.714015	0.999994	1	0.99956	0.118599	0.999992	0.999853	0.0220153	0.992532	0.98444	0.228558	0.488066	1	-0.034483	-0.111161	-0.0567877	-0.0124079	-0.280517	-0.0817299	-0.099256	-0.0766781	-0.0223047	0.0220751	-0.246034	-0.0472469	-0.064773	0.0543734	0.0987532	-0.169356	0.0294312	0.0119051
NUP88	Q99567	5.43342	4.52722e-05	0.640084	0.477515	0.999049	0.999931	1	0.999588	0.646627	0.994062	0.324255	0.124333	0.00804846	0.00064375	0.999997	0.32666	0.181738	0.0466122	0.00674893	0.999759	0.999973	0.981104	0.568247	0.515144	0.998879	0.757193	0.305081	0.950151	0.0774119	0.0102747	-0.11834	-0.152838	-0.0405079	-0.027089	-0.00579457	0.0356525	-0.127983	-0.0344977	0.0778325	0.0912514	0.112546	0.153993	-0.00964228	0.11233	0.125749	0.147043	0.188491	0.0248554
NCOA7	Q8NI08-2	4.21835	0.000570494	0.945525	0.999589	1	1	0.999431	0.975988	0.953456	0.989955	0.169987	0.196748	0.00806867	0.00165037	1	0.965967	0.979449	0.748064	0.386574	0.99321	1	0.998413	0.868166	0.425955	0.993263	0.787057	0.476473	0.987479	0.106433	0.0271647	0.107572	0.0543854	-0.0187471	-0.0113763	-0.0514096	-0.097088	0.113514	-0.053187	-0.126319	-0.118949	-0.158982	-0.20466	0.00594131	-0.0731325	-0.0657617	-0.105795	-0.151473	0.0591283
RAB40C	Q96S21	2.97403	0.00829342	0.999952	0.9987	0.994209	0.999588	0.900041	0.84902	0.998986	0.761156	0.312683	0.617062	0.00807507	0.0124268	0.678621	1	0.999999	0.985444	0.96092	1	0.999758	0.983347	0.951878	0.999996	0.825285	0.743582	1	0.999988	0.955187	0.906921	0.0401482	-0.0748714	-0.0879256	-0.0576742	-0.143284	-0.161449	-0.0690437	-0.11502	-0.128074	-0.0978224	-0.183432	-0.201597	-0.109192	-0.0130542	0.0171972	-0.0684129	-0.0865772	0.00582764
CA1	P00915	2.8078	0.0118759	0.884136	0.998655	1	0.999991	0.999969	0.95875	0.998013	0.979198	0.0906766	0.441496	0.0081249	0.999943	0.961122	0.947194	0.99942	0.809108	0.998799	1	0.994596	0.999954	0.410906	0.903686	0.925316	0.849195	0.998545	0.14158	0.684459	0.998042	-0.571027	-0.296749	0.064657	-0.128682	0.151793	-0.487634	-0.302276	0.274278	0.635684	0.442345	0.72282	0.0833932	0.268751	0.361406	0.168067	0.448542	-0.190885	-0.00552735
FXYD6	Q9H0Q3	3.68904	0.00177045	0.984914	1	0.999916	0.999977	0.994389	0.965984	0.995141	0.849822	0.181264	0.950143	0.00815617	0.00503344	1	0.999573	0.99947	0.963593	0.844864	0.96015	0.898895	0.99795	0.951775	0.592196	0.429509	0.241247	0.996383	0.999132	0.184746	0.0968684	0.110654	-0.00501123	-0.0515437	0.0423296	-0.0957197	-0.134366	0.0995883	-0.115665	-0.162198	-0.0683245	-0.206374	-0.24502	-0.0110658	-0.0465325	0.0473408	-0.0907085	-0.129355	0.1046
GABRG2	P18507-3	3.78349	0.00144514	0.997065	1	0.994829	0.999998	0.295061	0.982414	1	0.960499	0.999999	0.984748	0.00818768	0.999264	0.975287	0.953449	0.999954	0.0210646	0.87608	1	0.981605	0.0977556	0.999989	0.97025	0.00399294	0.916985	0.999999	0.201313	0.0111677	0.900036	-0.0871946	0.00368073	-0.100365	-0.030266	-0.300239	-0.1233	-0.0142267	0.0908753	-0.0131703	0.0569286	-0.213044	-0.0361051	0.0729679	-0.104046	-0.0339468	-0.30392	-0.12698	-0.0179074
RYR2	Q92736-2	3.44524	0.00299445	0.999654	1	1	1	0.939679	0.87446	1	0.999827	0.99898	0.991759	0.0082185	0.00835698	0.991301	1	1	0.504549	0.375703	0.999998	1	0.212718	0.149157	0.999994	0.269915	0.190295	1	0.999876	0.532005	0.394226	0.0486961	0.0193149	0.0191827	0.0088238	-0.116875	-0.140006	0.00131956	-0.0293811	-0.0295134	-0.0398723	-0.165571	-0.188702	-0.0473765	-0.000132247	-0.0104911	-0.13619	-0.159321	-0.0179954
CAST	P20810-6	2.79149	0.0123012	0.968179	1	0.999882	0.999901	0.998192	0.966734	0.931618	0.812371	0.944532	0.925953	0.00824457	1	0.999803	0.99933	0.999416	0.975681	0.844684	0.756107	1	0.504496	0.961027	0.904109	0.485278	0.950443	0.886494	0.046111	0.0473568	0.999986	-0.0921284	-0.003228	-0.0395706	-0.0382701	0.0582434	-0.0975923	-0.115929	0.0889004	0.0525578	0.0538583	0.150372	-0.00546391	-0.0238011	-0.0363426	-0.0350421	0.0614714	-0.0943643	-0.112701
TIMM9	Q9Y5J7	2.83741	0.0111409	0.996047	0.997237	0.881978	0.996375	0.27861	0.997795	0.99664	1	0.886092	1	0.00824519	1	1	0.989616	1	0.29271	1	1	0.951582	0.616777	0.936891	0.979236	0.0543362	1	1	0.0533188	0.158144	1	-0.0597138	-0.0639946	-0.116006	-0.0614044	-0.198735	-0.0571686	-0.0632719	-0.0042808	-0.056292	-0.00169064	-0.139021	0.00254518	-0.00355811	-0.0520112	0.00259016	-0.134741	0.00682598	0.000722685
EPB42	P16452-2	2.68031	0.015631	0.994583	1	0.99149	1	0.984942	0.999989	1	0.899681	0.0452199	0.753549	0.00825654	0.987685	0.754614	0.969953	1	0.938275	0.999228	1	0.854384	1	0.532341	0.967839	0.716092	0.999026	0.999999	0.347024	0.926576	0.99605	-0.266362	0.0360983	0.30152	0.0108823	0.322796	-0.109441	0.059727	0.302461	0.567882	0.277245	0.589159	0.156922	0.326089	0.265422	-0.025216	0.286698	-0.145539	0.0236287
ABI3BP	D3YTG3	3.23201	0.00474723	0.861754	0.999126	0.999754	0.996586	0.99999	0.999538	0.953977	0.954683	0.0106725	0.895051	0.00828221	0.7273	0.999985	0.785776	1	0.876727	1	0.996831	0.440149	0.999964	0.680875	0.197014	0.541719	0.99998	0.996494	0.79471	0.249945	0.975429	-0.693723	-0.324307	0.247621	-0.368972	0.149387	-0.272383	-0.60203	0.369416	0.941345	0.324751	0.843111	0.421341	0.0916936	0.571928	-0.044665	0.473694	0.0519242	-0.277723
KCNIP3	A0A0A0MRH3	2.35696	0.0312359	0.89932	1	0.999666	0.977323	0.999939	0.994191	0.999985	0.661342	0.801582	0.999191	0.00829469	0.980989	0.732707	0.999484	0.926769	0.995504	0.983437	0.999995	0.990583	0.725449	0.999718	0.999995	0.171352	0.999971	0.969087	0.384802	0.936812	0.996685	0.195345	0.01914	0.078244	0.152967	-0.0590474	0.12228	0.0512345	-0.176205	-0.117101	-0.0423782	-0.254392	-0.073065	-0.14411	0.059104	0.133827	-0.0781874	0.10314	0.0320945
PAK7	Q9P286	2.40632	0.0281197	0.713952	0.945788	0.993142	0.954657	1	0.999365	0.929541	0.999353	0.74336	0.969259	0.00834782	0.41454	0.998754	0.998459	0.999999	0.569207	0.9769	1	0.999418	0.782237	0.999866	0.996477	0.378274	0.97663	0.999998	0.960715	0.400303	0.955127	0.179603	0.140123	0.0900106	0.124409	-0.00251494	0.061797	0.141396	-0.0394797	-0.0895925	-0.0551938	-0.182118	-0.117806	-0.0382067	-0.0501128	-0.015714	-0.142638	-0.0783264	0.00127298
TIMM44	O43615	2.87842	0.0101966	0.999788	0.938573	0.873957	0.99998	0.427133	0.988524	0.860086	0.898719	0.570386	0.999997	0.00836617	0.988065	0.627189	1	0.876945	0.939656	0.999176	0.999998	0.600749	0.898894	0.989	1	0.0267399	0.979025	0.632064	0.346509	0.97058	0.98489	-0.0406521	-0.117183	-0.125962	-0.029937	-0.189258	-0.0800667	-0.13346	-0.0765311	-0.0853103	0.0107151	-0.148606	-0.0394146	-0.092808	-0.0087792	0.0872462	-0.0720747	0.0371166	-0.0162768
TTYH1	Q9H313-3	3.26008	0.00446768	0.994612	1	0.999977	0.999902	0.985137	0.968823	0.999134	0.939845	0.38906	0.997571	0.00841718	0.998479	0.278782	0.999831	0.998656	0.901034	0.817023	0.994766	0.892538	0.968125	0.279605	0.99991	0.210881	0.955006	0.751372	0.0122729	0.999702	0.195055	0.103667	-0.00250992	-0.0475612	0.0583092	-0.125461	0.147209	-0.084462	-0.106177	-0.151228	-0.0453575	-0.229128	0.0435422	-0.188129	-0.0450513	0.0608191	-0.122952	0.149719	-0.0819521
MAP2	H7BZB9	2.37825	0.0298528	0.999998	0.999978	0.968561	0.999944	0.84287	0.999995	0.999999	0.985875	0.195386	0.916319	0.00844007	0.975379	0.992994	0.979571	1	0.781045	1	1	0.940792	0.997399	0.889411	0.911451	0.50798	1	0.999998	0.41257	0.517856	1	0.031965	-0.0532553	-0.154125	-0.0561451	-0.207507	-0.0401449	-0.0342881	-0.0852203	-0.18609	-0.08811	-0.239472	-0.0721099	-0.0662531	-0.10087	-0.00288973	-0.154252	0.0131104	0.0189672
CAMK2A	Q9UQM7	3.43966	0.00303075	0.999995	0.998055	0.99999	1	0.860696	0.942037	0.99999	0.996722	0.952499	0.999987	0.00846064	0.092957	1	0.854482	0.989456	0.0572289	0.165665	0.999502	0.996568	0.48833	0.808994	0.981608	0.101719	0.343915	0.999984	0.999955	0.112951	0.313379	0.0420217	0.116932	-0.0490706	0.017753	-0.225903	-0.193572	0.0506331	0.0749102	-0.0910924	-0.0242688	-0.267924	-0.235594	0.00861135	-0.166003	-0.099179	-0.342834	-0.310504	-0.0662988
EPHX1	P07099	4.14032	0.000673552	0.999442	1	1	0.999924	0.949984	0.638964	1	0.964887	0.987039	0.556291	0.00851607	0.000340211	0.977856	0.999974	0.999977	0.857956	0.318172	1	0.990793	0.355725	0.0395158	1	0.870936	0.23297	0.999051	0.896805	0.627618	0.127022	-0.0935304	0.0299193	-0.0141065	0.0723586	0.201295	0.327607	0.00582351	0.12345	0.079424	0.165889	0.294825	0.421137	0.099354	-0.0440258	0.0424394	0.171375	0.297688	-0.0240958
CLTB	P09497-2	2.92353	0.00924994	0.999128	0.999679	1	1	0.958119	0.999999	0.955148	1	0.970153	0.912705	0.00853734	0.7756	0.961512	0.997166	0.990669	0.269219	0.963886	0.992336	1	0.434676	0.999808	0.675497	0.516663	0.999989	0.55298	0.756137	0.00902439	0.406156	0.0464898	0.0453133	0.00378611	-0.00434974	-0.0903522	-0.0186344	0.0974877	-0.00117642	-0.0427037	-0.0508395	-0.136842	-0.0651242	0.0509979	-0.0415272	-0.0496631	-0.135666	-0.0639478	0.0521744
PYCARD	Q9ULZ3	2.88589	0.0100334	0.999992	0.999999	0.999791	1	0.870296	0.948548	0.997469	1	0.810459	0.999768	0.0086096	0.096378	0.665537	0.975758	0.999995	0.285873	0.536894	0.919574	0.985142	0.72181	0.940866	0.999948	0.14417	0.432878	0.931052	0.999946	0.962074	0.997345	-0.0599869	-0.052287	0.102116	-0.0109186	0.295006	0.250996	0.155001	0.00769992	0.162103	0.0490683	0.354993	0.310983	0.214988	0.154403	0.0413684	0.347293	0.303283	0.207288
SOD3	P08294	2.39151	0.0290212	0.975069	0.999993	0.999998	1	0.997416	0.999994	1	0.972315	0.265158	0.382865	0.00864358	0.220242	0.676323	0.995339	0.999276	0.839526	0.992091	0.999886	0.999997	0.991731	1	0.999979	0.952647	0.999977	1	0.99596	0.959156	0.999914	-0.345074	-0.10971	0.0832218	0.0320679	0.241226	0.100711	0.00669227	0.235364	0.428295	0.377142	0.5863	0.445785	0.351766	0.192931	0.141778	0.350936	0.210421	0.116402
BPGM	P07738	2.63238	0.0173285	0.954112	0.999995	0.999999	0.999683	0.999222	0.992003	0.985992	0.929205	0.188498	0.93089	0.0086659	0.999679	0.999998	0.997133	0.999991	0.915739	0.995291	0.989896	0.925303	0.997912	0.654193	0.645192	0.483865	0.99904	0.996705	0.183073	0.219086	1	-0.221854	-0.0602605	0.0422648	-0.102379	0.114941	-0.171294	-0.194914	0.161594	0.264119	0.119476	0.336795	0.05056	0.0269401	0.102525	-0.0421181	0.175202	-0.111034	-0.134653
DNAJC19	Q96DA6	2.52549	0.0217965	0.916988	0.954052	0.999993	0.995611	0.999876	0.999355	0.937065	1	0.590547	0.979422	0.00874974	0.895562	1	0.898232	0.997657	0.253083	0.983538	1	0.992534	0.892745	0.99978	0.819082	0.347121	0.999978	0.993831	0.611867	0.123102	0.964188	0.118176	0.119357	0.0277432	0.0730165	-0.0413109	0.0544687	0.121563	0.00118142	-0.0904324	-0.0451591	-0.159487	-0.063707	0.00338696	-0.0916139	-0.0463406	-0.160668	-0.0648884	0.00220554
SH3BGRL	O75368	5.68076	2.73923e-05	0.539103	0.989895	0.992603	0.925439	0.999997	0.987856	0.659023	0.83319	0.419494	0.886468	0.00886558	1.23229e-05	1	1	0.999882	0.972112	0.20386	0.934421	0.996274	0.962301	0.0884881	0.76125	0.567546	0.00994664	0.978283	0.420717	0.155445	0.0017594	-0.189825	-0.094417	-0.0829771	-0.12483	-0.0248756	0.0901766	-0.18709	0.0954081	0.106848	0.0649953	0.16495	0.280002	0.002735	0.0114399	-0.0304128	0.0695414	0.184594	-0.0926731
FAM162A	Q96A26	4.45312	0.000346917	0.696049	0.989178	0.983308	0.99642	1	0.992363	1	0.960569	0.853362	0.55577	0.00888231	0.00012721	0.159785	1	0.999985	0.871303	0.23732	0.966748	0.999944	0.675894	0.0704619	0.920129	0.875968	0.145699	0.983919	0.77618	0.999999	0.816225	0.392406	0.225338	0.224701	0.1726	0.00332274	-0.196794	0.0332489	-0.167068	-0.167704	-0.219806	-0.389083	-0.5892	-0.359157	-0.000636532	-0.0527382	-0.222015	-0.422132	-0.192089
AP3B2	Q13367	4.65874	0.000225046	0.983496	0.993155	0.999974	0.999521	0.99546	0.892222	0.971783	1	0.956126	0.994864	0.00888768	0.000705393	0.999986	0.995805	0.999698	0.277409	0.0582157	0.999996	0.999983	0.486571	0.0972396	0.952702	0.252663	0.0362212	0.989723	0.949678	0.0711019	0.00926378	0.0975663	0.0954233	0.0377524	0.0576792	-0.0802826	-0.146455	0.116689	-0.00214301	-0.0598138	-0.039887	-0.177849	-0.244021	0.0191226	-0.0576708	-0.037744	-0.175706	-0.241878	0.0212656
PDHA1	P08559-4	3.50471	0.00263376	0.999781	0.999329	0.999946	0.999997	0.934064	0.899458	1	0.999998	0.707847	0.999883	0.00891886	0.0151654	0.99585	0.869066	0.999613	0.167723	0.150969	0.995529	0.956553	0.820208	0.75726	0.998094	0.13424	0.134163	0.999977	0.999995	0.485793	0.435563	0.0481185	0.0646747	-0.0410688	0.0263249	-0.12587	-0.141211	0.00371679	0.0165562	-0.0891872	-0.0217936	-0.173988	-0.18933	-0.0444017	-0.105743	-0.0383498	-0.190544	-0.205886	-0.0609579
KATNAL1	Q9BW62	4.98283	0.00011444	0.573949	0.743235	0.999998	0.996811	0.999999	0.997646	0.98825	1	0.0419629	0.307017	0.00897195	9.48505e-05	0.754482	0.399529	0.804299	0.297143	0.0229295	0.951567	0.990842	1	0.782202	0.964102	0.976311	0.252922	0.99998	0.732829	0.932262	0.231909	0.138618	0.135239	0.0175019	0.0539041	0.0149404	-0.0517589	0.069667	-0.00337932	-0.121116	-0.0847143	-0.123678	-0.190377	-0.0689514	-0.117737	-0.0813349	-0.120299	-0.186998	-0.0655721
FBXL16	Q8N461	4.48398	0.000325041	0.14754	0.206368	0.493699	0.176685	0.975569	0.995974	0.71409	0.999995	0.949011	1	0.0090676	0.00873982	0.812655	0.969992	0.999999	0.15889	0.107252	0.888145	0.969823	0.509456	0.366018	0.999852	0.0461271	0.0332335	0.869239	0.99985	0.90096	0.773702	0.31275	0.333714	0.245037	0.315849	0.117438	0.0891279	0.210947	0.0209642	-0.0677128	0.00309936	-0.195312	-0.223622	-0.101803	-0.088677	-0.0178649	-0.216276	-0.244586	-0.122767
AP2A1	O95782	5.5323	3.70126e-05	0.99885	0.990355	0.999989	1	0.96455	0.517122	0.999963	0.999455	0.647667	0.990788	0.00909478	5.19816e-05	0.999962	0.68999	0.964922	0.0895555	0.00301648	0.996467	0.9908	0.864005	0.0916956	0.966374	0.290758	0.00727989	0.999985	0.638744	0.280977	0.0107033	0.0496428	0.0792676	-0.0258913	0.0151781	-0.0896227	-0.17166	0.032212	0.0296248	-0.075534	-0.0344647	-0.139265	-0.221303	-0.0174308	-0.105159	-0.0640895	-0.16889	-0.250928	-0.0470556
DLD	P09622	3.01702	0.00755732	0.999995	1	0.986779	1	0.558441	0.918454	0.99986	0.999998	0.901514	0.99986	0.00910446	0.48398	0.999969	0.953862	1	0.168543	0.74636	0.999796	0.817175	0.608787	0.998622	0.997182	0.0172004	0.4227	0.998216	0.943166	0.276195	0.917229	-0.0239329	-0.00956076	-0.0831126	-0.00467619	-0.17343	-0.116364	-0.0421057	0.0143722	-0.0591796	0.0192567	-0.149497	-0.092431	-0.0181728	-0.0735518	0.00488457	-0.163869	-0.106803	-0.032545
DNAJA4	Q8WW22-2	3.42684	0.00311583	0.951177	0.999589	0.999997	0.999989	0.999398	0.999969	0.858907	0.99224	0.14553	0.093385	0.0092132	0.821959	0.997419	0.949152	0.925531	0.743988	0.999991	0.935834	1	0.999495	0.96902	0.154839	0.999833	0.946444	0.115872	0.719885	0.0287113	0.674898	0.118059	0.0609602	-0.0274398	-0.032881	-0.0581299	0.0383465	0.159848	-0.0570985	-0.145499	-0.15094	-0.176189	-0.0797121	0.0417895	-0.0884	-0.0938412	-0.11909	-0.0226136	0.098888
RPN2	P04844	7.08554	1.73274e-06	0.960867	0.968214	0.991636	0.974111	0.998997	0.72538	0.988255	1	0.0077916	1	0.00927604	1.75317e-05	0.999999	0.129848	1	0.203845	0.00502032	0.999991	0.0406428	0.999731	0.84351	0.141378	0.06339	0.000355694	1	0.465401	0.22323	0.00371694	-0.0806017	-0.0880259	0.0646083	-0.0779224	0.0447483	0.129601	-0.0708064	-0.00742423	0.14521	0.00267936	0.12535	0.210203	0.00979537	0.152634	0.0101036	0.132774	0.217627	0.0172196
ATAD3A	Q9NVI7	3.15154	0.0056497	0.999779	0.999374	0.73892	0.999845	0.434379	0.998971	0.999985	0.999998	0.254202	1	0.00927847	0.99999	0.999999	0.826277	0.999999	0.386949	1	0.999967	0.428447	0.993872	0.630344	0.465006	0.0520844	0.999995	1	0.128557	0.0903687	0.999894	-0.0306463	-0.0407021	-0.112474	-0.030305	-0.140932	-0.0406728	-0.0223275	-0.0100558	-0.0818278	0.000341342	-0.110285	-0.0100265	0.00831877	-0.071772	0.0103971	-0.100229	2.92422e-05	0.0183745
PPM1H	Q9ULR3	4.40098	0.000387323	0.99983	0.999946	0.991498	1	0.445748	0.395964	0.999997	1	0.992073	0.998763	0.00928893	0.0159289	0.999989	0.998965	0.999938	0.254678	0.228236	0.999999	0.927497	0.331589	0.308493	0.986834	0.0108813	0.0143008	0.999999	0.999995	0.0747931	0.0737068	-0.0435585	-0.0417317	-0.0843088	-0.0142619	-0.206666	-0.220847	-0.0265595	0.00182681	-0.0407502	0.0292966	-0.163107	-0.177288	0.0169991	-0.042577	0.0274698	-0.164934	-0.179115	0.0151722
MFF	A0A0A0MS29	3.31274	0.00398689	1	0.98873	0.999969	0.999885	0.637307	0.980101	0.999994	0.919834	0.999896	0.934339	0.00938777	0.721889	0.999997	0.991224	0.53475	0.929914	1	0.989069	0.875915	0.16483	0.966094	1	0.00189789	0.247939	0.950674	0.816251	0.235499	0.965469	-0.0127688	-0.0826565	-0.0307752	0.0371084	-0.153836	-0.0844134	-0.0251077	-0.0698877	-0.0180064	0.0498772	-0.141067	-0.0716446	-0.0123389	0.0518813	0.119765	-0.0711795	-0.00175695	0.0575488
STAM	Q92783	5.29622	5.99448e-05	0.945877	0.988418	0.999999	0.999501	0.999561	0.828662	0.987391	0.999998	0.149296	0.931399	0.00943572	4.61467e-05	0.999982	0.731172	0.998873	0.395801	0.0246147	1	0.892025	0.999465	0.40122	0.641608	0.497733	0.0171391	0.998497	0.613645	0.267503	0.00897929	0.0914639	0.0786446	-0.0185638	0.0438127	-0.0420782	-0.122682	0.0764645	-0.0128194	-0.110028	-0.0476512	-0.133542	-0.214145	-0.0149994	-0.0972084	-0.0348318	-0.120723	-0.201326	-0.00218006
IQSEC3	Q9UPP2	2.93622	0.00899963	0.999981	0.99574	0.979498	1	0.52602	0.803055	0.995986	0.994672	0.888261	0.999978	0.0094792	0.23447	0.992909	0.999998	0.983513	0.719484	0.971652	1	0.845208	0.637317	0.979234	0.999982	0.0235233	0.258007	0.978762	0.995753	0.536735	0.933799	-0.0354578	-0.0912845	-0.110061	-0.0175154	-0.218267	-0.173748	-0.0866429	-0.0558267	-0.074603	0.0179423	-0.182809	-0.13829	-0.0511851	-0.0187763	0.073769	-0.126982	-0.0824631	0.00464164
TOMM6	Q96B49	3.09475	0.00638807	0.999229	1	0.995419	0.999971	0.958982	0.991848	0.999991	0.983174	0.171713	0.594984	0.00948043	0.999072	0.808919	0.977246	0.999903	0.808223	0.921304	0.99998	0.996423	0.998932	0.141577	0.996976	0.86012	0.460732	1	0.0153275	0.907057	0.655112	0.0942105	-0.00955894	-0.131021	-0.0600051	-0.185882	0.144022	-0.0530507	-0.103769	-0.225231	-0.154216	-0.280093	0.0498117	-0.147261	-0.121462	-0.0504461	-0.176323	0.153581	-0.0434918
IGSF8	Q969P0	5.43018	4.55727e-05	0.992799	0.811749	0.60361	0.806902	0.252574	0.0334893	0.996623	0.884008	0.371587	0.785874	0.00948186	5.90098e-05	1	0.999984	1	0.954607	0.283057	0.94049	0.998683	0.976866	0.215502	0.670217	0.706533	0.0451142	0.926249	0.651503	0.130728	0.00367642	-0.0766081	-0.162251	-0.184602	-0.149999	-0.236406	-0.329843	-0.0736628	-0.085643	-0.107994	-0.0733906	-0.159798	-0.253235	0.00294538	-0.0223511	0.0122524	-0.0741546	-0.167592	0.0885884
BAG6	P46379-3	5.63351	3.01407e-05	0.9995	0.999948	1	1	0.951469	0.381424	0.999975	1	0.918144	0.96299	0.00948876	1.61682e-05	0.999994	0.996125	0.998985	0.346308	0.0112213	1	1	0.585946	0.0136689	0.996343	0.419297	0.00592658	0.999202	0.449448	0.246179	0.00405942	0.0291046	0.0235281	-0.00623742	-0.000207449	-0.0633434	-0.126809	0.0202953	-0.00557649	-0.035342	-0.0293121	-0.092448	-0.155914	-0.00880935	-0.0297656	-0.0237356	-0.0868715	-0.150337	-0.00323286
CUL4B	K4DI93	2.68559	0.0154545	0.999985	0.968321	0.950668	0.997715	0.53455	0.866756	0.999999	0.902019	0.696321	0.994341	0.00949121	0.361284	1	1	0.997889	0.944098	0.999953	0.928768	0.991536	0.836731	0.999844	0.836187	0.266519	0.907639	0.995908	0.978991	0.102697	0.597257	-0.0208523	-0.078738	-0.0791932	-0.0465101	-0.132823	-0.0971358	-0.0144057	-0.0578857	-0.0583409	-0.0256578	-0.11197	-0.0762836	0.00644654	-0.000455234	0.0322279	-0.0540846	-0.0183978	0.0643323
RNF214	Q8ND24	3.49072	0.00271447	0.999932	0.986999	0.804147	1	0.484879	0.929428	0.757854	0.983941	0.299025	0.996451	0.00960988	0.687705	0.317889	0.993715	0.889289	0.805954	0.999964	0.983995	0.171051	0.989433	0.999507	0.999999	0.00818404	0.444139	0.181701	0.844326	0.9995	0.996992	-0.0262533	-0.0675944	-0.106774	-0.00235403	-0.138616	-0.0853343	-0.116623	-0.0413411	-0.080521	0.0238993	-0.112362	-0.0590809	-0.0903701	-0.0391799	0.0652404	-0.0710214	-0.0177398	-0.049029
CSPG5	O95196	2.80467	0.0119564	0.996196	0.717765	0.734125	0.988172	0.291945	0.994165	0.897416	0.669949	0.539052	0.999949	0.00961703	1	0.934786	0.999998	0.885581	0.99613	0.838666	0.998974	0.873661	0.925658	0.81534	0.999832	0.126815	1	0.994023	0.101922	0.772083	0.985273	-0.175028	-0.456713	-0.41598	-0.220082	-0.579655	-0.197129	-0.343614	-0.281686	-0.240952	-0.0450545	-0.404627	-0.0221014	-0.168586	0.0407333	0.236631	-0.122942	0.259584	0.1131
CMC1	H7C3D8	2.35787	0.031176	0.996983	0.850585	0.970204	0.803399	0.305467	0.89581	0.877167	0.874512	0.995575	0.648248	0.00961786	0.891111	0.887725	0.996425	1	0.959824	0.999985	1	0.990208	0.299278	0.999682	0.998883	0.826768	0.999973	1	0.635333	0.841591	1	-0.0828089	-0.191276	-0.128057	-0.187551	-0.281488	-0.16354	-0.17542	-0.108467	-0.0452484	-0.104742	-0.198679	-0.0807315	-0.0926111	0.0632187	0.00372464	-0.0902121	0.0277356	0.015856
SYNPO	Q8N3V7-2	3.65641	0.00189926	0.99999	0.999994	0.987598	1	0.881362	0.755043	0.999665	0.985295	0.278238	0.999999	0.00969793	0.00631714	0.847242	0.99148	0.997182	0.799935	0.600373	0.999992	0.573786	0.992061	0.91687	0.999117	0.0883782	0.0468912	0.952673	0.999315	0.881589	0.689175	0.0639461	-0.0672714	-0.20006	0.0419471	-0.297876	-0.364199	-0.116823	-0.131218	-0.264006	-0.021999	-0.361822	-0.428145	-0.180769	-0.132789	0.109219	-0.230605	-0.296927	-0.0495512
ITGAX	H3BN02	4.21533	0.000574174	0.636524	0.411223	0.306841	0.445519	0.0252275	0.014696	0.254154	0.980964	0.915431	0.994685	0.00970468	0.00678733	0.840081	1	0.99997	0.820637	0.635325	0.999995	0.999834	0.595018	0.385826	0.999989	0.26591	0.15256	0.996686	0.999467	0.887346	0.708365	0.476607	0.645288	0.648086	0.577665	0.921298	0.999754	0.70116	0.168681	0.171479	0.101058	0.444691	0.523147	0.224553	0.00279722	-0.0676237	0.276009	0.354466	0.0558718
UBE3A	Q05086	2.54458	0.020923	0.999944	0.99983	0.999998	1	0.912088	0.975795	0.999901	0.889367	0.924853	0.999566	0.00973295	0.126875	0.851634	0.999969	0.988865	0.952942	0.996524	1	0.998434	0.577132	0.899335	0.999989	0.169705	0.524846	0.988089	0.999808	0.878287	0.987499	0.0217498	-0.0291266	-0.0142788	0.00705656	-0.0739374	-0.0594685	-0.025752	-0.0508764	-0.0360286	-0.0146932	-0.0956872	-0.0812183	-0.0475017	0.0148478	0.0361832	-0.0448108	-0.0303419	0.00337462
NDUFAF5	Q5TEU4	2.63265	0.0173186	0.993211	1	1	1	0.989317	0.994456	0.999803	0.94136	0.822561	0.911133	0.00974137	0.0528358	0.368193	1	0.999999	0.909692	0.954967	0.998137	0.999999	0.728109	0.86281	0.992997	0.543011	0.731029	0.972544	1	0.998734	0.999786	0.0879257	0.00165552	0.00399719	0.01824	-0.0968365	-0.0893613	-0.0550807	-0.0862702	-0.0839285	-0.0696857	-0.184762	-0.177287	-0.143006	0.00234167	0.0165844	-0.0984921	-0.0910169	-0.0567363
SWAP70	Q9UH65	2.81595	0.0116689	1	0.999964	0.999985	0.981182	0.633516	0.789353	0.982462	0.999961	0.99998	0.723483	0.00974599	0.107508	0.833138	1	0.993202	0.471589	0.73511	0.994411	0.955479	0.140434	0.419717	0.970421	0.770028	0.962981	1	0.999935	0.892962	0.985622	0.0170156	0.0421334	0.034484	0.102841	0.191334	0.168874	0.105953	0.0251178	0.0174684	0.0858254	0.174319	0.151858	0.0889378	-0.00764945	0.0607075	0.149201	0.12674	0.06382
HGS	O14964	4.28386	0.000496395	0.99958	1	0.988784	1	0.949303	0.66796	0.999989	0.999326	0.124765	0.995783	0.00975413	0.000556464	0.84311	0.851505	1	0.592786	0.158526	0.998926	0.64248	0.999828	0.799837	0.988338	0.254082	0.0292259	0.996202	0.926985	0.885447	0.343919	0.0261024	0.00732847	-0.046178	0.00750901	-0.0588095	-0.0930748	-0.016604	-0.0187739	-0.0722803	-0.0185934	-0.0849119	-0.119177	-0.0427064	-0.0535064	0.00018055	-0.066138	-0.100403	-0.0239325
ARHGEF7	Q14155-2	2.69481	0.0151509	1	0.955186	0.892507	0.995844	0.74397	0.888424	0.997384	0.564126	0.136037	0.772078	0.00976383	0.129612	0.901985	1	0.997632	0.999182	1	0.998095	0.96666	0.999715	1	0.978888	0.725428	0.963283	1	0.999785	0.825862	0.976744	0.00197562	-0.153415	-0.169288	-0.0934701	-0.20205	-0.170651	-0.0905313	-0.155391	-0.171263	-0.0954457	-0.204026	-0.172626	-0.0925069	-0.0158722	0.0599453	-0.0486349	-0.0172352	0.0628841
WASF3	Q9UPY6	2.91068	0.00951032	0.996097	0.987515	0.997663	0.999999	0.983469	0.999959	0.999966	0.187508	0.120524	0.972129	0.00978206	0.997599	0.566681	0.999923	0.713805	1	0.592536	0.994214	0.777356	0.999863	0.638874	0.999741	0.39375	0.999995	0.983379	0.26902	0.985725	0.946526	0.10669	-0.146757	-0.103293	0.0326664	-0.138575	0.055961	-0.0564218	-0.253447	-0.209983	-0.0740238	-0.245266	-0.0507291	-0.163112	0.0434633	0.179423	0.00818123	0.202718	0.0903348
ATG2B	Q96BY7	4.73577	0.000191502	0.999998	1	0.98476	0.999972	0.856982	0.375537	1	0.999991	0.304943	0.934075	0.00979441	0.000134352	0.998971	0.88211	0.999366	0.428986	0.0472411	1	0.972375	0.989031	0.35837	0.910623	0.498597	0.0334988	0.999945	0.769306	0.412907	0.0336448	0.0188482	0.00339291	-0.076621	-0.0286172	-0.114797	-0.184659	-0.00874724	-0.0154553	-0.0954692	-0.0474654	-0.133645	-0.203507	-0.0275954	-0.0800139	-0.0320101	-0.11819	-0.188052	-0.0121402
SAMM50	Q9Y512	2.40796	0.0280216	0.998357	0.934683	0.719455	0.912625	0.341266	0.892759	0.98578	0.962106	0.394971	0.870278	0.00981794	0.829309	0.99895	0.999482	1	0.876785	1	0.999772	0.996228	0.97305	0.998925	0.946364	0.610048	1	0.999574	0.721722	0.414364	0.998744	-0.0531398	-0.113368	-0.146414	-0.110482	-0.193229	-0.116235	-0.0821656	-0.0602284	-0.093274	-0.0573419	-0.140089	-0.0630951	-0.0290258	-0.0330456	0.00288645	-0.079861	-0.00286671	0.0312026
PGBD5	Q8N414	6.15679	1.05591e-05	0.0454825	0.0410794	0.579058	0.316512	0.822879	0.996393	0.0508361	0.99677	0.294195	0.77529	0.00983333	0.000319348	0.999925	0.341596	0.689474	0.0622369	0.00542948	0.999989	0.996409	0.990463	0.491485	0.40438	0.723394	0.122728	0.78866	0.875729	0.0612314	0.00423946	0.271902	0.312275	0.168904	0.205266	0.129029	0.0645089	0.291798	0.0403727	-0.102998	-0.0666364	-0.142873	-0.207393	0.019896	-0.143371	-0.107009	-0.183246	-0.247766	-0.0204767
FCGR1A	P12314	3.4546	0.00293459	0.99883	0.997672	0.796933	0.807367	0.359643	0.275809	0.764815	0.999998	0.530051	0.530614	0.00983591	0.0102586	0.553596	0.948474	0.954586	0.399044	0.294533	0.928168	1	0.931104	0.823225	1	0.900264	0.775332	0.999998	0.999901	0.987468	0.942549	0.187213	0.236614	0.499778	0.489581	0.707422	0.778757	0.536933	0.049401	0.312564	0.302368	0.520208	0.591544	0.34972	0.263163	0.252967	0.470807	0.542143	0.300319
AGAP1	E7EUN2	3.39314	0.00335106	0.977916	1	1	1	0.997365	0.999913	0.817783	0.82802	0.60639	0.636302	0.00986005	0.138075	0.95649	1	1	0.976689	0.999243	0.468051	1	0.896173	0.995258	0.276983	0.838308	0.989371	0.294841	0.9997	0.00930997	0.0622683	0.0815506	-0.000757552	0.00238244	0.00682752	-0.0584339	-0.0357659	0.135602	-0.0823081	-0.0791681	-0.0747231	-0.139984	-0.117316	0.0540514	0.00313999	0.00758507	-0.0576763	-0.0350083	0.136359
MYO1C	O00159	2.50921	0.0225698	0.659497	0.993997	0.999937	0.997263	1	0.999747	0.975805	0.898786	0.169549	0.439383	0.00989014	0.24403	0.941947	0.998181	0.999998	0.94824	0.999558	0.999998	0.99953	0.999113	1	0.974112	0.940989	0.999958	0.99936	0.995447	0.761343	0.989128	-0.374369	-0.188528	-0.0865895	-0.152598	-0.0186286	-0.106567	-0.229151	0.185841	0.28778	0.221771	0.35574	0.267802	0.145218	0.101939	0.0359298	0.169899	0.0819606	-0.0406233
LCP1	P13796	3.96208	0.000985451	1	1	0.987748	0.992615	0.83111	0.508353	0.990794	1	0.409237	0.467786	0.00992154	0.000979015	0.593562	0.82419	0.865632	0.277636	0.0649661	0.875145	1	0.970132	0.552763	1	0.929964	0.433804	1	0.961727	0.982228	0.657298	-0.0430284	-0.0419066	0.223705	0.203914	0.361588	0.505912	0.220642	0.00112184	0.266733	0.246942	0.404617	0.54894	0.26367	0.265611	0.245821	0.403495	0.547819	0.262548
NAPA	P54920	6.25598	8.67668e-06	0.818373	0.938111	1	0.992566	1	0.798412	0.982504	0.999999	0.182138	0.901564	0.00993062	2.06705e-06	0.992779	0.759764	0.997494	0.391622	0.00450765	0.999914	0.942417	0.998757	0.0935509	0.903515	0.563279	0.00259461	0.999995	0.194247	0.545481	0.00514403	0.094432	0.0849883	0.00974304	0.0535038	-0.0116074	-0.101776	0.0645312	-0.00944367	-0.084689	-0.0409282	-0.106039	-0.196208	-0.0299008	-0.0752453	-0.0314845	-0.0965957	-0.186764	-0.0204571
THEM4	Q5T1C6	3.123	0.00600936	0.996893	0.994841	0.98321	0.995468	0.306866	0.998494	1	0.999997	0.999472	1	0.0100198	1	0.934787	1	1	0.404618	0.999993	0.960329	0.999977	0.212503	0.999527	0.835333	0.0803076	0.999999	0.938108	0.0572844	0.00723217	0.977341	-0.109644	-0.13504	-0.152412	-0.121487	-0.370544	-0.102763	-0.000551914	-0.0253955	-0.0427678	-0.0118426	-0.2609	0.00688125	0.109092	-0.0173724	0.0135528	-0.235504	0.0322767	0.134488
CPNE7	Q9UBL6	3.52481	0.00252201	0.414572	0.55107	0.991975	0.95076	0.99981	0.968272	0.292709	1	0.229475	0.548889	0.0100356	0.48152	0.996447	0.645518	0.870828	0.242741	0.828234	0.999776	0.999461	0.996586	0.999942	0.206528	0.892833	1	0.435806	0.950174	0.0276413	0.382602	0.351732	0.359647	0.141727	0.19388	0.0767485	0.179949	0.420878	0.00791472	-0.210005	-0.157852	-0.274983	-0.171783	0.0691458	-0.21792	-0.165766	-0.282898	-0.179698	0.0612311
SORBS3	O60504	3.87919	0.00117688	0.91374	0.97864	1	0.999999	0.999923	0.996258	0.987231	0.999997	0.178241	0.0754651	0.0100505	0.00492349	0.999603	0.766372	0.628608	0.405217	0.220695	1	0.999997	0.998917	0.952021	0.781359	0.999972	0.985441	0.627558	0.998336	0.371172	0.189863	-0.239372	-0.208493	0.0148336	0.0422676	0.0773088	0.144106	-0.182719	0.0308787	0.254205	0.281639	0.316681	0.383478	0.0566528	0.223327	0.250761	0.285802	0.352599	0.0257741
AKR1C3	A0A0A0MSS8	5.48209	4.09951e-05	0.988931	0.702345	0.476406	0.987444	0.229857	0.0428382	0.97957	0.770656	0.227985	1	0.0100949	0.000185155	0.999987	0.99999	0.875056	0.988072	0.534429	0.956733	0.462749	0.996724	0.486329	0.734038	0.0738742	0.00259235	1	0.808272	0.269035	0.0201773	0.15635	0.347277	0.387303	0.16656	0.458195	0.609232	0.189023	0.190927	0.230952	0.01021	0.301845	0.452882	0.0326724	0.0400257	-0.180717	0.110918	0.261955	-0.158254
JUP	P14923	3.22764	0.00479224	0.597128	0.76448	0.999998	0.998744	1	0.989485	0.797425	1	0.0503998	0.242144	0.0101154	0.595445	0.99998	0.434408	0.759954	0.315237	0.928764	1	0.997737	1	0.959063	0.418654	0.991127	0.999831	0.776313	0.904191	0.278612	0.948261	-0.574386	-0.558121	-0.0740457	-0.196537	-0.0576509	-0.278856	-0.514817	0.0162651	0.50034	0.377849	0.516735	0.29553	0.0595692	0.484075	0.361584	0.50047	0.279265	0.0433041
CYTH2	Q99418	2.58651	0.0191232	0.999571	0.997959	0.968471	0.991624	0.412585	0.697147	0.987118	0.999973	0.952848	0.997159	0.0101517	0.233691	0.994647	0.999782	1	0.465911	0.859716	0.999994	0.999934	0.518696	0.946877	1	0.239756	0.778692	1	0.99641	0.524829	0.924161	-0.0541569	-0.0781947	-0.11453	-0.0902608	-0.229197	-0.187458	-0.101236	-0.0240378	-0.0603729	-0.0361039	-0.17504	-0.133302	-0.047079	-0.0363351	-0.0120661	-0.151003	-0.109264	-0.0230412
AP2B1	P63010-2	4.38109	0.000403971	0.934347	0.924335	0.999991	0.996691	0.999788	0.982188	0.927274	0.999989	0.682338	0.984583	0.010155	0.00176932	0.999999	0.831739	0.986389	0.157504	0.043122	1	0.996138	0.854652	0.416082	0.801156	0.34519	0.0907151	0.986512	0.983654	0.0933926	0.021262	0.0960689	0.112175	0.0248176	0.0594699	-0.0381239	-0.0792968	0.106643	0.0161061	-0.0712513	-0.036599	-0.134193	-0.175366	0.0105737	-0.0873574	-0.052705	-0.150299	-0.191472	-0.00553234
CUL4B	Q13620	2.69556	0.0151263	0.999981	0.962827	0.940607	0.997269	0.532683	0.856529	0.999999	0.889517	0.658421	0.993668	0.0101585	0.348271	1	1	0.997427	0.954804	0.999964	0.916259	0.988817	0.869895	0.999905	0.805813	0.282238	0.904993	0.994939	0.983391	0.102778	0.576095	-0.0217316	-0.0811855	-0.0821846	-0.0478962	-0.133166	-0.0988799	-0.0146288	-0.0594539	-0.060453	-0.0261646	-0.111434	-0.0771483	0.00710276	-0.000999178	0.0332893	-0.0519806	-0.0176944	0.0665566
KCNQ2	O43526-2	3.59687	0.00215914	0.592199	0.748682	0.923486	0.951096	1	1	0.996231	1	0.955772	0.868835	0.0101923	0.00495015	0.609673	0.996164	0.986105	0.298286	0.152906	0.894375	0.999999	0.511136	0.270311	0.995	0.618802	0.346043	0.998946	0.998299	0.980349	0.853629	0.258178	0.254155	0.179378	0.163006	0.0269964	-0.0219917	0.109152	-0.0040233	-0.0788008	-0.0951728	-0.231182	-0.28017	-0.149027	-0.0747775	-0.0911495	-0.227159	-0.276147	-0.145003
GAS7	O60861	5.55714	3.51907e-05	0.999995	1	0.997224	0.99971	0.872832	0.397424	0.98207	0.999999	0.547524	0.999723	0.0102179	0.000141711	0.375402	0.947985	0.999522	0.390818	0.0405561	0.84142	0.450709	0.92689	0.199163	0.999841	0.0166018	0.000361078	0.30251	0.770434	0.99873	0.58496	0.0330979	0.0152899	-0.0897399	0.0628583	-0.173453	-0.281689	-0.126552	-0.017808	-0.122838	0.0297604	-0.20655	-0.314787	-0.15965	-0.10503	0.0475684	-0.188742	-0.296979	-0.141842
RASA1	P20936	5.51466	3.83648e-05	0.125741	0.560338	0.733244	0.299257	0.961065	0.999998	0.158348	0.986066	0.478872	0.997702	0.0102324	0.000158461	0.999999	0.998893	0.999956	0.801637	0.185421	0.984167	0.932087	0.952194	0.248427	0.66211	0.231226	0.0103288	0.996867	0.785643	0.0949508	0.00439573	0.200047	0.156584	0.124556	0.176019	0.0796528	0.0176477	0.209308	-0.043463	-0.0754903	-0.0240274	-0.120394	-0.182399	0.00926123	-0.0320274	0.0194355	-0.076931	-0.138936	0.0527242
AP3D1	O14617-5	4.68539	0.000212813	0.999719	0.999293	1	1	0.943906	0.668776	0.999731	0.999999	0.99339	0.998792	0.0102625	0.000693535	1	0.995398	0.99868	0.185001	0.0315002	1	1	0.3337	0.0498214	0.997724	0.206308	0.0248521	0.99956	0.939237	0.132371	0.0174354	0.0455519	0.0594661	0.00721545	0.0172552	-0.11121	-0.172472	0.049221	0.0139142	-0.0383364	-0.0282966	-0.156762	-0.218024	0.00366918	-0.0522506	-0.0422108	-0.170676	-0.231939	-0.010245
MAP4K2	Q12851	3.87968	0.00117564	0.999997	1	0.965854	1	0.582285	0.596937	0.99958	0.999976	0.717516	0.999833	0.0103005	0.0326933	0.999506	0.834571	1	0.146928	0.18568	0.997638	0.619269	0.831797	0.865895	0.991944	0.0183823	0.038953	0.99247	1	0.384247	0.450416	-0.018524	-0.00191922	-0.0817795	-0.00207766	-0.141537	-0.143924	-0.0413251	0.0166048	-0.0632556	0.0164463	-0.123013	-0.1254	-0.0228011	-0.0798603	-0.000158439	-0.139618	-0.142004	-0.0394059
HBB	P68871	2.75954	0.0131787	0.966757	1	0.99775	0.999995	0.998803	0.999472	0.999992	0.836616	0.0247218	0.782974	0.0103169	0.98063	0.913242	0.967061	0.999995	0.97569	0.9981	0.999991	0.7298	1	0.451024	0.807014	0.723567	0.999737	1	0.421456	0.81692	0.99995	-0.465599	-0.0343491	0.310993	-0.122331	0.273813	-0.248475	-0.137195	0.43125	0.776592	0.343268	0.739412	0.217124	0.328404	0.345342	-0.0879815	0.308162	-0.214126	-0.102846
STK32C	Q86UX6	3.48006	0.00277767	0.363708	0.535892	0.982626	0.860424	0.999395	0.998294	0.446833	1	0.261775	0.796484	0.0103447	0.0699475	1	0.725911	0.970633	0.286443	0.45484	1	0.992663	0.994509	0.999593	0.552002	0.709978	0.888909	0.923716	0.999999	0.129562	0.273617	0.242319	0.241145	0.107092	0.159282	0.0605965	0.0731911	0.247354	-0.00117336	-0.135227	-0.0830364	-0.181722	-0.169128	0.0050358	-0.134054	-0.081863	-0.180549	-0.167954	0.00620916
WDR54	Q9H977	3.38712	0.00339492	0.119313	0.103795	0.821895	0.586598	0.955746	0.701006	0.764209	0.99778	0.264393	0.701022	0.0104907	0.519777	0.620452	0.339153	0.659095	0.0710455	0.525511	0.565848	0.997789	0.994451	0.999955	0.999996	0.799551	0.999992	0.999974	0.939726	0.979319	1	0.299666	0.347448	0.167003	0.209286	0.121209	0.190974	0.185363	0.0477829	-0.132663	-0.0903795	-0.178457	-0.108692	-0.114302	-0.180446	-0.138162	-0.22624	-0.156475	-0.162085
PDHB	P11177	4.4912	0.000320129	0.986992	0.982616	1	0.996826	0.994966	0.869876	0.999998	0.999996	0.736622	0.999986	0.0104996	0.000609014	0.958899	0.876529	0.999839	0.174225	0.0268511	0.971416	0.943906	0.819741	0.236473	0.999989	0.1168	0.0109044	0.995718	0.92814	0.728209	0.204963	0.102997	0.122889	0.0055768	0.0851207	-0.089791	-0.167842	0.0289433	0.0198921	-0.0974199	-0.0178761	-0.192788	-0.270839	-0.0740535	-0.117312	-0.0377681	-0.21268	-0.290731	-0.0939455
ATP6V1A	P38606	3.90026	0.00112494	0.964361	0.985736	1	0.999996	0.999	0.970462	0.986338	1	0.429171	0.757926	0.0105572	0.00228718	1	0.856064	0.969061	0.308909	0.109464	1	0.999699	0.96793	0.671856	0.816498	0.751693	0.335368	0.961334	0.988944	0.206548	0.0609129	0.0881433	0.0849925	-0.00189792	0.0221592	-0.0497703	-0.0894787	0.0808491	-0.00315077	-0.0900412	-0.065984	-0.137914	-0.177622	-0.00729414	-0.0868904	-0.0628332	-0.134763	-0.174471	-0.00414336
PDHA1	P08559-2	3.44312	0.00300822	0.999813	0.999428	0.999944	0.999997	0.937657	0.89884	1	0.999998	0.718997	0.99993	0.0105596	0.0160128	0.996132	0.876557	0.99973	0.182598	0.156921	0.995927	0.954232	0.833906	0.75734	0.998215	0.139202	0.130986	0.999968	0.99999	0.506577	0.439834	0.047054	0.0632322	-0.0413395	0.0268508	-0.124719	-0.141664	0.00307112	0.0161782	-0.0883936	-0.0202032	-0.171773	-0.188718	-0.0439829	-0.104572	-0.0363814	-0.187951	-0.204896	-0.0601611
KIAA1549L	H0YDE5	3.41164	0.00321982	0.670767	0.925213	0.998918	0.75947	1	1	0.990743	0.999525	0.391315	1	0.0105785	0.0223091	0.852832	0.969702	0.99995	0.585803	0.562296	0.99882	0.662447	0.976616	0.962406	0.999873	0.0836758	0.103859	0.946399	1	0.88518	0.858736	0.304245	0.242967	0.109145	0.290808	0.0139471	-0.00454657	0.159344	-0.0612782	-0.1951	-0.0134365	-0.290298	-0.308791	-0.1449	-0.133822	0.0478417	-0.22902	-0.247513	-0.0836223
GABRA4	P48169	2.63666	0.0171698	0.987143	0.99098	0.942289	0.989838	0.223313	0.951093	0.994606	1	0.997992	1	0.0105908	0.99908	1	0.999953	1	0.327129	0.999983	1	0.999225	0.270795	1	0.999062	0.0590837	0.999653	1	0.237966	0.128271	0.999525	-0.106521	-0.113859	-0.146943	-0.106727	-0.30615	-0.142318	-0.100229	-0.00733836	-0.0404224	-0.000205858	-0.199629	-0.0357974	0.00629187	-0.033084	0.00713251	-0.192291	-0.028459	0.0136302
VPS51	Q9UID3	3.00944	0.00768228	0.998727	0.99976	0.999962	0.99964	0.970001	0.992932	0.999908	1	0.999825	1	0.010655	0.110354	0.631409	0.999999	1	0.337435	0.595974	0.921825	0.999997	0.188564	0.493019	0.923184	0.0875034	0.315844	0.823298	0.999948	0.977809	0.998928	0.0421294	0.0370716	0.0261217	0.036201	-0.0726078	-0.0582094	-0.0307853	-0.00505778	-0.0160077	-0.00592845	-0.114737	-0.100339	-0.0729147	-0.0109499	-0.000870668	-0.109679	-0.0952811	-0.0678569
TAGLN3	Q9UI15	3.45345	0.00294187	0.997043	0.9858	0.46855	0.977955	0.314469	0.381607	0.960336	0.9997	0.107728	0.998231	0.0106557	0.0532156	0.991688	0.801088	1	0.564593	0.684943	0.999999	0.553134	0.999957	0.999997	0.832838	0.225125	0.394126	0.999997	1	0.568396	0.710138	-0.0863882	-0.127002	-0.267263	-0.125997	-0.292459	-0.28551	-0.146239	-0.0406138	-0.180875	-0.0396086	-0.20607	-0.199122	-0.0598506	-0.140261	0.00100525	-0.165457	-0.158508	-0.0192368
PPP1R9B	D3DTX6	2.38321	0.0295388	0.974045	0.997936	1	0.993391	0.998185	1	0.999987	0.999942	0.614569	0.999966	0.010656	0.427656	0.948457	0.984128	1	0.497663	0.953339	0.999566	0.904655	0.899492	0.999997	0.999911	0.129001	0.792963	0.995346	0.968717	0.757041	0.998468	0.117406	0.0873999	0.00741663	0.0968334	-0.0770645	-0.00981076	0.0393201	-0.0300061	-0.109989	-0.0205725	-0.19447	-0.127217	-0.0780858	-0.0799832	0.0094336	-0.164464	-0.0972106	-0.0480798
CMAS	Q8NFW8	2.40541	0.0281744	0.917729	1	1	0.996385	0.999918	1	1	0.552391	0.471265	0.97366	0.0106656	0.38765	0.377027	0.999984	0.961983	0.999462	0.999999	1	0.983034	0.956912	1	0.999967	0.402243	0.967183	0.932713	0.977644	0.998828	0.999997	0.104477	-0.00308464	0.0165928	0.0626808	-0.0343677	0.0108339	-0.00311274	-0.107562	-0.0878844	-0.0417964	-0.138845	-0.0936433	-0.10759	0.0196774	0.0657654	-0.0312831	0.0139185	-2.81043e-05
KIAA1468	Q9P260-2	3.34205	0.0037422	0.999336	0.999926	0.998458	1	0.960329	0.903752	1	1	0.288179	0.928923	0.0108451	0.00988471	0.997402	0.814838	0.997293	0.362111	0.251924	0.999949	0.970398	0.992702	0.946326	0.928271	0.527794	0.374718	0.999986	0.999824	0.483143	0.342778	0.0492337	0.0402243	-0.0589199	-0.0046056	-0.0987651	-0.121066	0.0135891	-0.0090094	-0.108154	-0.0538393	-0.147999	-0.1703	-0.0356446	-0.0991441	-0.0448299	-0.138989	-0.161291	-0.0266352
MYO1C	O00159-3	2.48547	0.0237466	0.653686	0.994087	0.999923	0.997002	1	0.999738	0.975858	0.892564	0.172177	0.441254	0.0108781	0.238412	0.937746	0.998515	0.999999	0.956232	0.999594	0.999997	0.999552	0.999282	1	0.976836	0.946765	0.999947	0.999477	0.996669	0.782571	0.989469	-0.377626	-0.188735	-0.0896259	-0.155379	-0.0235981	-0.107519	-0.229879	0.188891	0.288	0.222247	0.354028	0.270107	0.147747	0.0991091	0.0333557	0.165137	0.0812159	-0.0411444
PBXIP1	Q96AQ6	10.4524	4.33947e-09	0.966304	0.999678	0.99999	1	0.998929	0.0579817	0.999994	0.995934	0.839265	0.37502	0.0108883	0	0.31604	0.999974	0.991571	0.718005	7.14232e-05	0.960642	0.998933	0.726774	3.91918e-06	0.985222	0.967274	2.41135e-05	0.999935	0.000272542	0.999672	0.000986929	-0.205795	-0.109801	-0.060391	0.00844428	0.118664	0.635535	0.0584303	0.0959937	0.145404	0.214239	0.324459	0.84133	0.264225	0.0494103	0.118246	0.228465	0.745336	0.168232
DGKZ	Q13574	3.7661	0.00150015	0.421029	0.615584	0.95709	0.652653	0.999805	1	0.972604	1	0.575645	0.999247	0.0109112	0.00653424	0.666236	0.922384	0.999986	0.32354	0.185159	0.925808	0.942307	0.920168	0.722341	1	0.197219	0.101587	0.949384	0.999124	0.971456	0.849345	0.257167	0.25086	0.139838	0.223325	0.0566117	0.0180378	0.133253	-0.00630687	-0.117329	-0.0338421	-0.200556	-0.23913	-0.123915	-0.111022	-0.0275352	-0.194249	-0.232823	-0.117608
SEMA4D	Q92854	3.88173	0.0011705	0.964311	0.953791	1	0.994531	0.999054	0.999999	0.710684	0.999988	0.311354	0.999522	0.0109134	0.230937	0.899638	0.584367	0.99836	0.161167	0.509278	0.996821	0.776873	0.990282	1	0.0886599	0.183756	0.691983	0.779815	0.997121	0.00554498	0.0649372	0.105695	0.125906	-0.0125749	0.0797418	-0.0591533	-0.0209655	0.181552	0.0202116	-0.118269	-0.0259527	-0.164848	-0.12666	0.0758574	-0.138481	-0.0461643	-0.185059	-0.146872	0.0556458
SLC4A1	P02730	2.52013	0.0220483	0.999622	0.999738	0.971804	0.999977	0.951236	1	1	0.775178	0.0615579	0.686366	0.010934	0.962039	0.958883	0.996733	0.999995	0.98878	0.997676	0.999561	0.927496	1	0.705156	0.859604	0.816689	0.999609	0.99998	0.504326	0.734027	1	-0.220622	0.236906	0.465898	0.151401	0.501304	0.0199872	0.0577011	0.457529	0.68652	0.372023	0.721926	0.240609	0.278323	0.228992	-0.0855056	0.264397	-0.216919	-0.179205
WDR7	Q9Y4E6	3.48399	0.00275419	0.957935	0.968118	0.999998	0.993905	0.999355	0.997025	0.985557	1	0.717609	0.999247	0.0109765	0.0158414	1	0.911737	0.999656	0.227202	0.190592	0.999997	0.97803	0.83986	0.756674	0.954117	0.197867	0.176649	0.999996	0.999986	0.226872	0.193832	0.103189	0.111239	0.0225267	0.0768518	-0.0528102	-0.0689639	0.0926481	0.00805006	-0.0806625	-0.0263374	-0.155999	-0.172153	-0.010541	-0.0887126	-0.0343874	-0.164049	-0.180203	-0.0185911
VPS26B	Q4G0F5	2.65997	0.0163305	0.777769	0.897357	0.99989	0.955944	1	0.998635	0.834113	1	0.385433	0.991419	0.0109877	0.643535	1	0.858722	0.999815	0.345826	0.951156	1	0.933201	0.979071	0.999975	0.692218	0.312933	0.98986	0.99793	0.887071	0.146841	0.859992	0.130857	0.124238	0.0370065	0.0964079	-0.00769264	0.0541834	0.132508	-0.00661902	-0.0938501	-0.0344486	-0.138549	-0.0766732	0.00165157	-0.0872311	-0.0278296	-0.13193	-0.0700542	0.00827059
PDE4A	P27815	7.3065	1.1388e-06	0.995542	0.982853	0.994443	0.932354	0.986533	0.591683	0.998895	0.999773	0.0686423	0.970969	0.0109882	4.30528e-05	1	0.215703	0.999995	0.114029	0.00328844	0.99958	0.0199145	1	0.572762	0.386208	0.00371401	2.31756e-05	0.984032	0.576002	0.215131	0.00552293	0.0966312	0.137406	-0.105237	0.162739	-0.118578	-0.254319	0.0843102	0.0407743	-0.201869	0.066108	-0.215209	-0.35095	-0.012321	-0.242643	0.0253337	-0.255984	-0.391725	-0.0530953
GRIN2A	Q12879	2.83099	0.0112962	0.911571	0.934001	0.694851	0.949116	0.101143	0.592665	0.637569	1	0.972155	1	0.0109901	0.886264	0.942223	0.999042	0.999998	0.353207	0.992684	0.995404	0.97121	0.469403	0.999994	0.999998	0.0399584	0.900139	0.941491	0.665717	0.774911	1	-0.166436	-0.178006	-0.234902	-0.155448	-0.383776	-0.256636	-0.255902	-0.0115699	-0.0684652	0.0109885	-0.21734	-0.0901995	-0.0894661	-0.0568953	0.0225584	-0.20577	-0.0786296	-0.0778962
ARHGDIB	P52566	3.50126	0.00265346	0.9989	0.997016	0.915994	0.747556	0.372238	0.249612	0.919883	0.999991	0.857588	0.380426	0.0109916	0.00700795	0.90397	0.996666	0.925979	0.445697	0.276421	0.996787	0.998583	0.705767	0.469986	1	0.966266	0.824572	0.999604	0.999292	0.836965	0.627259	0.12031	0.159701	0.266115	0.340284	0.454561	0.516817	0.272792	0.0393908	0.145805	0.219974	0.334251	0.396507	0.152482	0.106414	0.180583	0.29486	0.357116	0.113092
C16orf45	Q96MC5	3.94153	0.00102977	0.855639	0.999939	0.994928	0.962166	0.999998	0.487145	0.56625	0.835783	0.93488	0.999037	0.0109975	0.865428	0.952218	0.999717	0.98279	0.977692	0.335955	0.467291	0.999398	0.577239	0.384241	0.567372	0.206141	0.70121	0.839669	0.00156003	0.00951775	1	0.148844	0.0462108	0.0842065	0.118198	-0.0259282	0.224119	0.218202	-0.102633	-0.0646373	-0.0306456	-0.174772	0.075275	0.0693583	0.0379957	0.0719874	-0.072139	0.177908	0.171991
ATG101	Q9BSB4	2.93669	0.00899045	0.999628	0.999998	0.999999	0.999999	0.951144	0.925023	0.999999	0.948424	0.84121	0.998944	0.0109995	0.0192967	0.918798	1	0.998276	0.909	0.865625	1	0.995196	0.726112	0.674809	1	0.209378	0.2092	0.997818	0.999997	0.816438	0.7625	0.0413959	-0.0210864	-0.019314	0.0172511	-0.0943356	-0.105593	-0.0184113	-0.0624823	-0.0607099	-0.0241448	-0.135732	-0.146989	-0.0598072	0.00177239	0.0383375	-0.0732492	-0.0845067	0.00267511
CNKSR2	Q8WXI2-5	3.06733	0.00677833	0.962201	0.778818	1	0.996368	0.999187	0.999649	0.907182	0.967457	0.659618	0.998066	0.0110876	0.963585	0.999382	0.401049	0.861105	0.0279748	0.710366	0.999741	0.977315	0.878836	0.99901	0.613385	0.233594	0.999946	0.977075	0.50173	0.0458708	0.901367	0.0835122	0.137885	0.0132308	0.0583409	-0.0451762	0.0408992	0.108352	0.0543723	-0.0702814	-0.0251713	-0.128688	-0.042613	0.0248395	-0.124654	-0.0795436	-0.183061	-0.0969853	-0.0295328
NUDC	Q9Y266	3.80307	0.00138564	0.995631	0.999744	0.999874	1	0.986464	0.99979	0.808079	0.555815	0.307581	0.720925	0.0111099	0.27226	0.793644	1	0.998518	0.999486	1	0.132138	0.998609	0.991032	1	0.0524294	0.791946	0.997498	0.170059	0.994464	0.00273772	0.0456091	0.042375	-0.0309708	-0.0258034	-0.00485599	-0.0522144	-0.0278275	0.093769	-0.0733458	-0.0681784	-0.047231	-0.0945894	-0.0702025	0.051394	0.00516737	0.0261148	-0.0212436	0.0031433	0.12474
AGAP3	Q96P47-4	3.29336	0.00415749	0.369741	0.769693	0.884538	0.915587	0.999393	0.998776	0.372498	0.998507	0.782028	0.626331	0.0111235	0.0623436	0.999982	0.999586	0.99792	0.656047	0.783343	0.994735	1	0.78935	0.909368	0.823291	0.859926	0.94924	0.721893	1	0.0787812	0.168367	0.207728	0.168401	0.132551	0.123119	0.0522209	0.0598616	0.225443	-0.0393268	-0.0751767	-0.0846086	-0.155507	-0.147866	0.0177153	-0.0358499	-0.0452818	-0.11618	-0.108539	0.0570421
YWHAH	Q04917	2.87783	0.0102097	0.755548	0.768296	0.960693	0.812244	1	0.986477	0.641632	0.999992	0.985211	1	0.011224	0.903525	0.999073	0.987259	0.999985	0.169255	0.945689	1	0.996309	0.410271	0.999981	0.930775	0.073272	0.965886	0.9991	0.641632	0.0423224	0.811618	0.139317	0.155921	0.0987689	0.13592	-0.00432644	0.081652	0.168858	0.0166044	-0.0405477	-0.00339678	-0.143643	-0.0576646	0.0295418	-0.057152	-0.0200012	-0.160247	-0.074269	0.0129374
ACSM5	Q6NUN0	4.61109	0.000248722	0.383416	0.695245	0.981032	0.772277	0.999532	0.999986	0.971608	0.999945	0.309845	0.95764	0.0112385	0.000173657	0.605341	0.914263	0.999924	0.503	0.0659284	0.968564	0.959462	0.990976	0.387913	1	0.464316	0.0314589	0.992331	0.784456	0.983564	0.408745	-0.367373	-0.324682	-0.167393	-0.275727	-0.0897001	0.0547004	-0.186176	0.0426908	0.199981	0.0916467	0.277673	0.422074	0.181197	0.15729	0.0489559	0.234982	0.379383	0.138507
TWF2	Q6IBS0	3.55949	0.00234029	0.971391	0.993396	1	0.999539	0.998594	0.968031	0.999992	1	0.604617	0.979933	0.0112475	0.00271471	0.930728	0.954389	0.99971	0.383011	0.15183	0.995748	0.993327	0.909497	0.550801	0.999962	0.384544	0.127266	0.999968	0.991071	0.799822	0.432915	0.0788688	0.0695576	0.0056697	0.042057	-0.0488789	-0.0845618	0.0242511	-0.00931116	-0.0731991	-0.0368118	-0.127748	-0.163431	-0.0546177	-0.0638879	-0.0275006	-0.118436	-0.154119	-0.0453065
GATM	P50440-2	7.42589	9.09215e-07	0.977934	0.997791	0.0180898	0.405873	0.191781	0.027477	0.616552	0.99998	3.82058e-05	0.200988	0.0112637	0.000119297	0.680402	0.0046467	0.479756	0.155518	0.00892758	0.786085	0.245931	0.552675	0.999997	0.199905	0.996505	0.38317	0.999933	0.730506	0.969334	0.306522	0.175106	0.135634	0.663523	0.402987	0.472211	0.636051	0.356858	-0.0394721	0.488417	0.227881	0.297105	0.460945	0.181753	0.527889	0.267353	0.336577	0.500417	0.221225
PRDX1	Q06830	5.63895	2.98107e-05	0.99999	1	0.9998	1	0.890551	0.244538	1	0.997331	0.802459	0.999628	0.0113148	1.18736e-05	0.998261	0.999866	0.999993	0.694763	0.0384948	1	0.986593	0.772451	0.0220932	0.998769	0.180653	0.000961885	1	0.376416	0.464174	0.00934075	-0.0346463	0.0187994	0.0563306	-0.00537041	0.157929	0.299868	0.00905367	0.0534456	0.0909768	0.0292758	0.192575	0.334515	0.0436999	0.0375312	-0.0241698	0.139129	0.281069	-0.00974571
PJA1	Q8NG27	2.47198	0.0244415	0.498348	0.88664	0.928038	0.949247	0.999971	0.649421	0.761736	0.996112	0.854244	0.728432	0.0113329	0.999995	0.999787	0.999982	0.999813	0.720077	0.999776	0.999995	1	0.715046	0.978721	0.997458	0.788693	0.946102	0.990937	0.136918	0.362647	0.999999	0.301095	0.227943	0.191976	0.177888	0.0529377	0.280179	0.26024	-0.0731522	-0.109119	-0.123207	-0.248157	-0.0209163	-0.0408551	-0.0359672	-0.0500547	-0.175005	0.0522359	0.032297
AKR1C2	A0A0A0MSD5	4.64603	0.000231127	0.985253	0.846129	0.665809	0.99811	0.218755	0.114176	0.987339	0.962855	0.625984	0.999784	0.0113576	0.00419683	1	0.999992	0.902098	0.887496	0.639277	0.991045	0.527162	0.899799	0.606575	0.896491	0.0189587	0.00657871	0.999862	0.996541	0.191657	0.0763296	0.19256	0.344549	0.389918	0.143477	0.54286	0.626725	0.20402	0.151989	0.197358	-0.0490833	0.3503	0.434164	0.01146	0.0453686	-0.201073	0.198311	0.282175	-0.140529
MYO5A	A0A087WY00	4.49069	0.000320472	0.809054	0.757564	0.999902	0.961384	1	0.996812	0.929123	0.999794	0.445913	0.994559	0.0113841	0.00112684	0.999983	0.594442	0.981416	0.117679	0.0223124	0.998496	0.942466	0.967145	0.542329	0.89232	0.288983	0.0501212	0.99999	0.961883	0.28902	0.0594905	0.107923	0.130089	0.0311519	0.0805545	-0.0103696	-0.0530473	0.094473	0.0221658	-0.076771	-0.0273685	-0.118293	-0.16097	-0.01345	-0.0989368	-0.0495343	-0.140458	-0.183136	-0.0356158
P4HA1	P13674	3.82154	0.00133177	0.998838	0.978728	0.999144	0.999371	0.970196	0.987728	0.998051	0.995584	0.296104	1	0.0113905	0.0786216	1	0.324773	0.99631	0.0616054	0.139675	0.999695	0.514556	0.992636	0.999488	0.526033	0.0712116	0.212102	0.999999	0.999998	0.108935	0.246913	-0.0846045	-0.154544	0.0848025	-0.080278	0.147718	0.130061	-0.099749	-0.0699399	0.169407	0.00432653	0.232323	0.214665	-0.0151445	0.239347	0.0742665	0.302263	0.284605	0.0547954
RPN2	P04844-2	7.46312	8.47757e-07	0.963765	0.956022	0.992851	0.96313	0.999151	0.67628	0.980445	0.999993	0.00978589	1	0.0114254	1.04089e-05	1	0.111051	1	0.17198	0.00251052	0.999994	0.0326768	0.999775	0.751562	0.113613	0.0487944	0.000137104	1	0.356997	0.176719	0.00157853	-0.0781399	-0.091954	0.061903	-0.0817414	0.0428938	0.133532	-0.076042	-0.0138141	0.140043	-0.00360151	0.121034	0.211672	0.00209793	0.153857	0.0102125	0.134848	0.225486	0.015912
LRRC40	Q9H9A6	5.6716	2.79045e-05	0.000679062	0.016218	0.114459	0.0330452	0.115501	0.433977	0.0905727	0.996069	0.0655681	0.399357	0.0114495	0.000754822	0.315248	0.838605	0.992943	0.722149	0.245431	0.959775	0.991646	1	0.925797	0.999984	0.963035	0.451337	0.999889	0.937387	0.999726	0.84768	0.248437	0.221606	0.162462	0.189341	0.157662	0.121629	0.174134	-0.0268313	-0.0859757	-0.059096	-0.0907753	-0.126808	-0.0743028	-0.0591444	-0.0322647	-0.063944	-0.099977	-0.0474715
F11R	Q9Y624	4.31928	0.000460476	0.92716	0.876181	0.999995	0.999998	0.999888	0.976447	0.999884	0.999698	0.0903903	0.521799	0.0114753	0.00106941	0.902686	0.241673	0.642418	0.111287	0.0201722	0.874706	0.988297	0.999993	0.917504	0.956125	0.918783	0.404305	0.999976	0.958746	0.843449	0.352942	-0.189838	-0.240855	0.043116	-0.0374181	0.0670859	0.161228	-0.071851	-0.0510171	0.232954	0.15242	0.256924	0.351066	0.117987	0.283971	0.203437	0.307941	0.402083	0.169004
MYO5A	F8W6H6	4.51556	0.000304107	0.805641	0.739794	0.99986	0.958422	1	0.99693	0.927621	0.999634	0.466941	0.99531	0.0114964	0.00111111	0.999982	0.584708	0.978371	0.107906	0.0198602	0.997846	0.945735	0.96211	0.521642	0.902197	0.281737	0.0476897	0.999993	0.960659	0.291019	0.0592394	0.108195	0.132313	0.0327735	0.0815292	-0.00977995	-0.0526325	0.0947004	0.0241176	-0.0754219	-0.0266661	-0.117975	-0.160828	-0.013495	-0.0995394	-0.0507837	-0.142093	-0.184945	-0.0376125
TDRKH	F6TB26	2.51276	0.022399	0.9927	0.999999	1	0.999404	0.99157	1	0.974672	0.990378	0.577192	0.999721	0.0115161	0.901744	0.999744	0.999402	0.999843	0.786815	1	0.964182	0.924435	0.923955	0.999661	0.58908	0.175129	0.996405	0.993404	0.649093	0.0555877	0.85371	0.0604975	0.0180965	-0.0121682	0.0424534	-0.0632697	0.0105054	0.0814711	-0.042401	-0.0726657	-0.0180441	-0.123767	-0.0499921	0.0209736	-0.0302648	0.0243568	-0.0813662	-0.00759116	0.0633746
GRIN2B	Q13224	2.15856	0.0475191	0.929132	0.994363	0.999991	0.999742	0.999877	0.999998	0.990233	0.999646	0.655948	0.84391	0.0115202	0.569076	0.999659	0.99453	0.999564	0.583229	0.98924	1	0.999981	0.885046	1	0.98409	0.673844	0.999852	0.998201	0.927397	0.383889	0.971251	0.153299	0.110875	0.0386442	0.06301	-0.0552482	0.0300586	0.116388	-0.0424243	-0.114655	-0.0902892	-0.208547	-0.123241	-0.0369116	-0.0722307	-0.0478649	-0.166123	-0.0808163	0.00551265
ABI2	F8WAL6	3.90491	0.00111376	0.661124	0.926212	0.990898	0.962888	1	0.999998	0.580574	0.999332	0.691703	0.904656	0.0115261	0.00563413	0.999692	0.99735	0.999953	0.615454	0.378979	0.991475	0.999921	0.863478	0.600427	0.669686	0.584925	0.322534	0.853488	0.998377	0.053797	0.0235302	0.142214	0.112294	0.0711414	0.0903484	0.00870336	-0.0196897	0.165486	-0.0299202	-0.071073	-0.0518661	-0.133511	-0.161904	0.0232719	-0.0411529	-0.0219459	-0.103591	-0.131984	0.053192
CCDC132	Q96JG6	3.85886	0.00122932	0.99106	0.93086	0.999239	0.987304	0.993113	0.992615	0.997832	0.993048	0.999766	1	0.0115279	0.0355207	0.999999	0.967196	0.998719	0.0538798	0.0755572	0.992138	0.999284	0.204242	0.279934	0.999999	0.0403785	0.0749148	0.999987	1	0.232785	0.293524	0.0508701	0.0835245	0.0361048	0.0562812	-0.0497402	-0.0517768	0.0439762	0.0326544	-0.0147652	0.00541112	-0.10061	-0.102647	-0.00689382	-0.0474197	-0.0272433	-0.133265	-0.135301	-0.0395482
AVL9	Q8NBF6	3.32083	0.00391781	0.298029	0.724594	0.707626	0.578689	0.997539	0.999643	0.832141	0.997255	0.954743	0.995022	0.0115563	0.0173671	0.906786	1	1	0.699386	0.620601	0.999958	0.99998	0.536087	0.471133	0.999995	0.285877	0.256807	0.99917	0.99999	0.839043	0.764762	0.271463	0.218022	0.205225	0.227773	0.080127	0.0611972	0.184331	-0.0534411	-0.0662378	-0.0436898	-0.191336	-0.210266	-0.0871319	-0.0127967	0.0097513	-0.137895	-0.156825	-0.0336908
DGKI	E7EWQ4	4.42462	0.000368445	0.891092	0.75945	0.996323	0.880075	0.999984	0.997038	0.999832	0.996124	0.955985	1	0.0115835	0.00392995	0.846388	0.851643	0.999365	0.0645418	0.0234027	0.71732	0.956467	0.532923	0.241415	0.999917	0.0411141	0.0133239	0.856684	0.995755	0.898406	0.61722	0.149702	0.204672	0.0855659	0.159393	-0.0365019	-0.0826542	0.0550791	0.0549705	-0.064136	0.00969157	-0.186204	-0.232356	-0.0946227	-0.119106	-0.0452789	-0.241174	-0.287326	-0.149593
DTD1	Q8TEA8	3.71092	0.00168908	0.999842	1	0.951494	0.999987	0.469643	0.686026	1	0.998436	0.843268	0.999997	0.0116787	0.163943	0.999008	0.779468	0.999914	0.0816913	0.268127	1	0.834093	0.733302	0.970614	0.746558	0.0339776	0.218843	0.999977	0.999562	0.0427415	0.200912	-0.0324937	-0.00166797	-0.0865083	-0.0233696	-0.152976	-0.132004	-0.00736488	0.0308257	-0.0540146	0.00912406	-0.120482	-0.0995106	0.0251288	-0.0848403	-0.0217016	-0.151308	-0.130336	-0.00569692
LAMA2	P24043	3.87703	0.00118233	0.707053	0.994764	0.999996	0.999856	1	0.998933	0.970786	0.926375	0.131155	0.235283	0.0116924	0.000743014	0.977991	0.992947	0.999266	0.937077	0.497595	0.999986	0.999985	0.999887	0.825459	0.913871	0.994063	0.618444	0.974073	0.934739	0.675285	0.181537	-0.240931	-0.123945	-0.0387399	-0.0653185	-0.00529171	0.0891913	-0.159376	0.116985	0.202191	0.175612	0.235639	0.330122	0.0815546	0.0852051	0.0586265	0.118653	0.213136	-0.0354308
C4A	P0C0L4	5.26468	6.39549e-05	0.99983	0.999999	0.535069	1	0.467317	0.331165	0.913804	0.999979	0.0550348	0.991172	0.0117533	0.00793907	0.770788	0.244737	0.999995	0.158096	0.0899094	0.842021	0.0254316	1	0.999171	0.973031	0.00696134	0.00426303	0.47588	0.999436	0.942172	0.797899	0.166946	0.0849553	0.761291	0.0130644	0.779215	0.890038	0.510302	-0.0819908	0.594345	-0.153882	0.612269	0.723092	0.343356	0.676336	-0.0718908	0.69426	0.805083	0.425346
SYT11	Q9BT88	5.06441	9.66444e-05	0.999991	0.997695	0.768016	0.998772	0.89135	0.337467	0.964957	0.773334	0.00745426	0.593293	0.0118269	5.26732e-05	0.23595	0.928521	1	0.990209	0.385856	0.99968	0.673709	0.999281	0.936538	0.994778	0.886287	0.0821508	0.993442	0.595102	0.999982	0.607177	0.0304167	-0.078907	-0.172644	-0.0656877	-0.140518	-0.247387	-0.119653	-0.109324	-0.20306	-0.0961044	-0.170935	-0.277804	-0.15007	-0.0937366	0.0132193	-0.0616115	-0.16848	-0.0407459
CES1	P23141-2	3.56194	0.00232793	0.853042	0.945782	0.999902	0.960731	0.999999	1	0.977252	1	0.0138614	0.999081	0.0118671	0.182738	0.998858	0.296691	0.999997	0.381695	0.730393	0.999988	0.167959	0.999952	0.989805	0.350313	0.213217	0.656443	1	0.999252	0.447019	0.827457	-0.740157	-0.682148	0.227218	-0.589459	0.119534	-0.0430474	-0.556647	0.0580095	0.967376	0.150699	0.859691	0.69711	0.183511	0.909366	0.0926893	0.801682	0.639101	0.125501
ITSN1	Q15811	2.79963	0.0120871	1	0.999994	0.996885	1	0.702231	0.999847	0.999999	0.999974	0.90973	0.999236	0.0119088	0.995603	0.999477	0.999133	0.997102	0.486174	0.999999	0.997485	0.770568	0.641152	0.999826	0.839641	0.0150736	0.953609	1	0.329387	0.0496332	0.968863	-0.00578126	-0.0215913	-0.0512641	0.0136956	-0.120057	-0.0322772	0.0158632	-0.01581	-0.0454828	0.0194769	-0.114276	-0.0264959	0.0216445	-0.0296728	0.0352869	-0.0984661	-0.0106859	0.0374545
SH3PXD2A	Q5TCZ1	3.22214	0.00484963	0.730052	0.871633	0.999672	0.999998	1	1	0.949964	1	0.380988	0.10944	0.0120425	0.0374684	0.996702	0.861354	0.630254	0.363692	0.415821	0.999904	0.999752	0.982667	0.985851	0.96415	0.999858	0.999834	0.80535	1	0.51573	0.579349	0.145206	0.1375	0.0459213	0.0210812	0.000327613	-0.0023004	0.108618	-0.00770627	-0.0992845	-0.124125	-0.144878	-0.147506	-0.0365874	-0.0915782	-0.116418	-0.137172	-0.1398	-0.0288811
R3HDM2	B5MCG9	2.88192	0.0101199	0.972478	0.999969	1	0.999379	0.998653	0.995302	1	0.983907	0.447292	0.986624	0.0121427	0.0184482	0.709996	0.998718	0.999998	0.83103	0.760748	0.999796	0.965304	0.969676	0.931259	1	0.361544	0.324173	0.991767	0.999992	0.964771	0.92575	0.129116	0.0505176	-0.00727656	0.0725535	-0.0800468	-0.10042	0.00382047	-0.0785983	-0.136393	-0.0565625	-0.209163	-0.229536	-0.125295	-0.0577942	0.0220358	-0.130564	-0.150938	-0.0466972
ME3	Q16798	3.31245	0.00398941	0.172222	0.495304	0.597316	0.47625	0.97933	0.787117	0.0967902	0.999576	0.894591	0.973807	0.012151	0.538106	0.988322	0.999837	0.999999	0.599496	0.987697	0.96159	0.999989	0.669994	0.999479	0.648908	0.423682	0.990501	0.791026	0.943161	0.0207151	0.342185	0.262227	0.227774	0.194664	0.21233	0.0982289	0.162447	0.313257	-0.0344532	-0.0675634	-0.0498973	-0.163998	-0.0997798	0.0510302	-0.0331102	-0.015444	-0.129545	-0.0653266	0.0854835
COL1A1	P02452	3.58599	0.00221035	0.501622	0.994453	1	0.975983	0.999968	0.990191	0.749012	0.709545	0.00316249	0.536114	0.0121549	0.40038	0.9999	0.900235	0.999999	0.995754	1	0.954997	0.570548	0.992384	0.746757	0.127203	0.917437	0.999998	0.955934	0.979552	0.345575	0.902089	-1.37616	-0.602041	0.0632572	-0.709781	-0.246247	-0.612592	-1.20882	0.774114	1.43941	0.666375	1.12991	0.763563	0.167338	0.665298	-0.10774	0.355794	-0.0105511	-0.606776
UTRN	P46939	6.37721	6.83296e-06	1	0.999997	0.934386	0.996766	0.789969	0.10364	1	0.999554	0.19236	0.748914	0.0121649	2.56552e-06	1	0.896767	0.998546	0.602128	0.0117317	0.999907	0.988187	0.999096	0.0986025	0.537961	0.781935	0.00717061	0.93504	0.192331	0.178011	0.000596157	-0.00958616	0.0405004	0.180831	0.106162	0.227004	0.432239	-0.00648635	0.0500865	0.190417	0.115748	0.236591	0.441825	0.00309982	0.14033	0.0656616	0.186504	0.391738	-0.0469867
CSMD1	E5RIG2	3.24045	0.00466138	0.92717	0.562335	0.99999	0.990705	0.999903	1	0.999894	0.854801	0.653758	0.997167	0.0122135	0.307599	0.898728	0.223554	0.657688	0.0105726	0.0979931	0.404393	0.980538	0.892321	0.999775	0.999999	0.263367	0.845731	0.998252	0.992545	0.85506	0.998246	0.112652	0.200008	0.0286979	0.0808752	-0.0389606	0.00244051	0.0420425	0.0873559	-0.0839542	-0.031777	-0.151613	-0.110212	-0.0706096	-0.17131	-0.119133	-0.238969	-0.197568	-0.157966
KIFAP3	Q92845	4.30214	0.000477515	0.181639	0.438071	0.950928	0.944568	0.982058	0.999988	0.893367	0.999981	0.13105	0.116158	0.0122759	0.000904643	0.508951	0.752238	0.752795	0.481566	0.124494	0.935183	1	0.999909	0.848255	0.999951	0.999812	0.816343	0.999967	0.944822	0.994633	0.717025	0.231704	0.212266	0.105685	0.107374	0.0855003	0.0285264	0.127929	-0.0194377	-0.126019	-0.12433	-0.146204	-0.203178	-0.103775	-0.106582	-0.104892	-0.126766	-0.18374	-0.0843371
ZC3H15	Q8WU90	3.69875	0.00173388	0.944305	0.997996	0.998212	0.999874	0.999758	0.996883	0.999655	0.1077	0.0154997	0.0405838	0.0123	0.992254	0.967057	1	0.999917	0.999954	0.505617	0.74637	0.99994	0.99997	0.302961	0.617929	1	0.500666	0.806653	0.372511	0.725939	0.999991	0.120423	-0.0773913	-0.0703802	-0.0466594	-0.0503663	0.0768475	0.0565616	-0.197814	-0.190803	-0.167082	-0.170789	-0.0435756	-0.0638615	0.00701105	0.0307319	0.0270249	0.154239	0.133953
NRN1	A0A087WWT2	7.53275	7.43983e-07	0.97503	0.997661	1	0.99551	0.99843	0.312623	0.999957	0.999968	0.327111	0.999849	0.0123433	1.402e-07	0.277078	0.912763	1	0.497535	0.00148027	0.832535	0.751168	0.990682	0.00999393	0.999979	0.167911	2.38579e-05	0.639065	0.0407154	0.999928	0.0662026	0.205271	0.15695	-0.0367718	0.160052	-0.13263	-0.500744	-0.0820691	-0.0483218	-0.242043	-0.0452197	-0.337902	-0.706015	-0.28734	-0.193721	0.00310214	-0.28958	-0.657694	-0.239019
RAB3GAP1	Q15042-3	6.12775	1.11856e-05	1	1	0.950081	0.985091	0.824462	0.0987051	0.999433	0.999552	0.19227	0.392329	0.0123483	1.2812e-06	0.925315	0.896848	0.974283	0.60449	0.0081838	0.999784	0.999913	0.999138	0.0695823	0.9857	0.968577	0.0190015	0.999325	0.136644	0.820368	0.0123012	0.0119039	-0.0195153	-0.107458	-0.0856868	-0.136188	-0.272895	-0.0529189	-0.0314193	-0.119362	-0.0975908	-0.148092	-0.284799	-0.0648228	-0.087943	-0.0661715	-0.116673	-0.253379	-0.0334035
SLIT1	O75093	2.3336	0.0328263	0.99164	0.994982	0.999999	0.999996	0.993205	1	1	1	0.4922	0.369807	0.0124231	0.565629	0.95948	0.841698	0.785152	0.272461	0.875858	0.990174	1	0.959102	1	0.998918	0.974234	0.999999	0.996824	0.93456	0.75038	0.999609	0.0935495	0.0976118	-0.0238221	-0.0311262	-0.0922972	-0.0173292	0.0212724	0.00406235	-0.117372	-0.124676	-0.185847	-0.110879	-0.0722771	-0.121434	-0.128738	-0.189909	-0.114941	-0.0763395
PPME1	Q9Y570-4	4.94562	0.000123635	0.862346	0.877987	0.999996	0.998969	0.999998	0.961123	1	0.999999	0.0381876	0.775471	0.012435	0.000153258	0.364717	0.246804	0.912339	0.201711	0.0138835	0.620009	0.812343	1	0.851777	0.999323	0.761232	0.0818896	0.993464	0.75149	0.999381	0.60614	0.107469	0.11874	-0.021071	0.0473998	-0.018686	-0.0873684	0.00741226	0.0112714	-0.12854	-0.0600693	-0.126155	-0.194838	-0.100057	-0.139811	-0.0713407	-0.137427	-0.206109	-0.111328
SEZ6L2	A0A087WYL5	2.31239	0.0343386	0.998425	0.998599	1	1	0.976271	0.999312	1	1	0.818286	0.9462	0.0124398	0.286861	0.889199	0.95136	0.987783	0.247797	0.678388	0.962687	0.99998	0.770778	0.995709	1	0.513232	0.960403	0.999984	0.994605	0.867507	0.998094	0.0591594	0.0659212	-0.0126071	0.00557134	-0.0945501	-0.0546836	-0.013938	0.00676178	-0.0717665	-0.053588	-0.15371	-0.113843	-0.0730974	-0.0785283	-0.0603498	-0.160471	-0.120605	-0.0798592
CNKSR2	Q8WXI2	3.00083	0.00782666	0.964469	0.844219	1	0.999318	0.99923	1	0.909454	0.990157	0.700506	0.977977	0.0124423	0.621085	0.999315	0.543578	0.843397	0.0498953	0.487407	0.999988	0.998043	0.866698	1	0.640871	0.410244	0.994932	0.922935	0.910791	0.0482748	0.578298	0.0817388	0.125406	0.0147048	0.0444635	-0.0443569	0.00981549	0.106722	0.0436672	-0.067034	-0.0372753	-0.126096	-0.0719233	0.0249832	-0.110701	-0.0809425	-0.169763	-0.115591	-0.0186841
PPP2R2A	P63151-2	5.4046	4.8016e-05	0.999095	0.999956	0.992789	1	0.968713	0.396159	0.999734	0.999998	0.125268	0.927512	0.0124711	1.33901e-05	0.580277	0.697661	0.998762	0.432116	0.0129842	0.937415	0.868751	0.999939	0.288611	0.999723	0.556123	0.00770749	0.995104	0.377623	0.988929	0.172901	0.0442413	0.0318979	-0.0646549	-0.00207635	-0.0809991	-0.174035	-0.0399507	-0.0123435	-0.108896	-0.0463177	-0.12524	-0.218277	-0.0841921	-0.0965528	-0.0339742	-0.112897	-0.205933	-0.0718486
SNAP25	P60880-2	3.12307	0.00600852	0.0406341	0.682392	0.464225	0.483513	0.782913	0.416892	0.174475	0.569475	0.455028	0.354849	0.0124898	0.555365	0.998181	0.999994	0.999999	0.999517	0.999943	0.952167	1	0.969071	1	0.970339	0.977672	0.999999	0.952876	0.938831	0.482159	0.985124	0.557404	0.338042	0.373488	0.365262	0.27443	0.387121	0.492155	-0.219362	-0.183916	-0.192142	-0.282974	-0.170283	-0.0652492	0.0354463	0.0272206	-0.0636119	0.0490795	0.154113
PDK2	Q15119	4.64824	0.000230058	0.906314	0.654849	0.978386	0.688878	0.999971	1	0.477927	0.961569	0.999583	0.972836	0.0125218	0.35009	0.764165	0.890875	0.999989	0.0275492	0.211926	0.999996	0.902803	0.230544	0.829743	0.641967	0.00433437	0.119066	0.998054	0.988195	0.00254797	0.0542129	0.110612	0.172745	0.0878613	0.153928	-0.0304382	0.0112603	0.190754	0.0621325	-0.0227511	0.0433154	-0.141051	-0.0993521	0.080142	-0.0848836	-0.0188171	-0.203183	-0.161485	0.0180095
MYH9	P35579	2.30132	0.0351544	0.956172	0.999552	1	0.999991	0.999545	1	0.999496	0.994531	0.230931	0.75007	0.0126056	0.294082	0.985663	0.971261	0.999931	0.757013	0.982997	1	0.993274	0.997994	1	0.954168	0.786342	0.997416	0.999898	0.994183	0.644227	0.972581	-0.159585	-0.0852114	0.0244501	-0.0436801	0.076851	0.0146951	-0.0831355	0.0743732	0.184035	0.115905	0.236436	0.17428	0.0764491	0.109661	0.0415313	0.162062	0.0999064	0.0020759
SPTA1	A0A087WZE4	2.44083	0.0261236	0.982531	1	0.999618	1	0.997293	0.999485	0.999946	0.813738	0.103027	0.7478	0.0126147	0.995876	0.986672	0.998487	0.999995	0.985547	0.990594	0.998803	0.952811	0.999988	0.634871	0.85406	0.788407	0.996363	0.999874	0.334018	0.637431	0.999999	-0.377623	0.0272052	0.215209	-0.0528876	0.28318	-0.225195	-0.166604	0.404828	0.592832	0.324735	0.660803	0.152428	0.211019	0.188004	-0.0800929	0.255975	-0.2524	-0.19381
CYHR1	E9PJD7	2.52508	0.021816	0.999339	1	1	0.998817	0.964393	0.998297	0.999853	0.961455	0.98584	1	0.0126209	0.999998	1	0.99997	0.958671	0.898608	0.950152	0.992142	0.984826	0.425803	0.979655	0.999045	0.0456348	1	0.999998	0.0471817	0.21441	0.999992	0.132072	-0.0407967	0.0210923	0.150643	-0.25987	0.160649	0.114521	-0.172868	-0.110979	0.0185716	-0.391942	0.0285777	-0.0175511	0.061889	0.19144	-0.219073	0.201446	0.155317
DMXL2	Q8TDJ6-3	3.62586	0.0020284	0.99977	0.999831	0.999831	1	0.947808	0.822631	0.999987	1	0.612054	0.945228	0.012642	0.0048282	0.999998	0.893289	0.990879	0.271968	0.123444	0.999999	0.998564	0.916426	0.642311	0.930833	0.518585	0.244089	0.997718	0.99687	0.259178	0.110266	0.0530135	0.0574263	-0.053206	-0.0116486	-0.131548	-0.175453	0.0378045	0.00441285	-0.10622	-0.0646621	-0.184561	-0.228467	-0.015209	-0.110632	-0.0690749	-0.188974	-0.23288	-0.0196218
F8A1	P23610	2.13242	0.0501988	1	0.999999	0.990701	0.999972	0.797512	0.998618	1	0.999795	0.591901	0.98843	0.0126449	0.856255	0.999909	0.988341	1	0.571283	0.99928	1	0.987372	0.925305	0.999941	0.962371	0.356375	0.999692	0.99999	0.73036	0.347791	0.996206	0.0078367	-0.0244487	-0.0921264	-0.0374003	-0.163005	-0.0677921	-0.017195	-0.0322854	-0.0999631	-0.045237	-0.170842	-0.0756288	-0.0250317	-0.0676777	-0.0129516	-0.138556	-0.0433434	0.00725375
PDXP	Q96GD0	3.66237	0.00187506	0.950275	0.99398	0.999481	0.999873	0.99968	0.994867	0.89586	0.999958	0.953921	0.871752	0.0126726	0.00863202	0.999621	0.999848	0.998865	0.510817	0.335951	0.997415	1	0.554785	0.353398	0.900318	0.653638	0.433608	0.815588	0.999467	0.0549122	0.0303464	0.0963183	0.0754815	0.0475431	0.0381571	-0.0429288	-0.0680847	0.121579	-0.0208368	-0.0487752	-0.0581612	-0.139247	-0.164403	0.0252605	-0.0279384	-0.0373244	-0.11841	-0.143566	0.0460973
CDC37	Q16543	5.37441	5.10729e-05	0.997915	0.999961	0.993135	0.982214	0.980122	0.934773	0.928925	0.999952	0.0898299	0.998236	0.0126735	0.00967179	0.950933	0.709904	0.994161	0.515331	0.353966	0.946811	0.0618959	0.999997	0.997376	0.0403222	0.0127848	0.00845859	0.999545	0.999655	0.0103895	0.00649132	0.0392114	0.024361	-0.0499132	0.0582037	-0.0581192	-0.0745811	0.0785323	-0.0148503	-0.0891246	0.0189924	-0.0973306	-0.113792	0.0393209	-0.0742742	0.0338427	-0.0824803	-0.0989421	0.0541712
F13A1	P00488	3.84771	0.00125906	0.355392	0.807468	0.994728	0.992903	0.998991	1	0.889222	0.994046	0.120965	0.114301	0.0127635	0.00187588	0.883061	0.92545	0.933334	0.76445	0.364263	0.999976	1	0.999958	0.927421	0.979312	0.999855	0.899139	0.983037	0.978549	0.876299	0.456725	-1.0019	-0.767962	-0.36	-0.37513	-0.269303	-0.0286961	-0.648589	0.233934	0.641896	0.626766	0.732593	0.9732	0.353307	0.407962	0.392832	0.498659	0.739266	0.119373
ARHGEF7	Q14155-3	3.77398	0.00147499	0.998956	0.999175	0.694457	0.938825	0.388028	0.454564	1	1	0.30065	0.907642	0.0127823	0.0586206	0.993459	0.791595	0.993366	0.345113	0.462807	0.998009	0.980862	0.993811	0.998323	0.226771	0.598571	0.756675	0.71127	1	0.0266492	0.0617716	-0.0487165	-0.053316	-0.147525	-0.101147	-0.183318	-0.179338	-0.0105249	-0.00459953	-0.0988086	-0.0524306	-0.134602	-0.130622	0.0381916	-0.0942091	-0.0478311	-0.130002	-0.126022	0.0427911
DNAJC6	S4R305	3.9685	0.000972012	1	1	0.999989	1	0.759111	0.521562	0.999992	1	0.998666	0.999996	0.0128189	0.00359382	0.999449	0.999935	1	0.32211	0.130753	0.99996	0.999984	0.277411	0.0942937	1	0.118261	0.0350987	0.999992	0.993532	0.421053	0.170788	0.000266952	-0.00252253	-0.033062	-0.0132089	-0.172225	-0.218439	-0.0328877	-0.00278948	-0.0333289	-0.0134758	-0.172492	-0.218706	-0.0331546	-0.0305394	-0.0106863	-0.169703	-0.215916	-0.0303651
PLP2	Q04941	3.85673	0.00123495	0.994358	1	0.998408	1	0.9905	0.822132	1	0.975034	0.118611	0.904184	0.0128648	0.000642189	0.769521	0.968892	1	0.869099	0.354019	0.999981	0.884943	0.999965	0.826989	0.994678	0.605782	0.105332	0.999869	0.915577	0.947997	0.436509	-0.232986	-0.0320503	0.200044	-0.0396151	0.259345	0.469096	0.0457745	0.200936	0.43303	0.193371	0.492331	0.702082	0.278761	0.232094	-0.00756488	0.291395	0.501147	0.0778247
KIAA1467	A2RU67	2.2655	0.0379254	0.999986	0.999999	1	1	0.901897	1	0.99998	1	0.994094	0.999954	0.012879	0.999999	1	0.999863	1	0.363416	1	1	0.999958	0.360446	0.999771	0.997706	0.149702	1	0.999967	0.134252	0.144933	0.999997	0.0341122	0.025611	-0.0100201	0.0138065	-0.146016	0.0213897	0.0392987	-0.00850127	-0.0441324	-0.0203057	-0.180128	-0.0127226	0.0051865	-0.0356311	-0.0118045	-0.171627	-0.00422131	0.0136878
DPP6	P42658-2	5.4857	4.06945e-05	0.879724	0.794131	0.998825	0.929212	0.999994	0.95158	0.929022	0.999093	0.858544	1	0.0129209	0.000145811	1	0.816313	0.998031	0.096705	0.00490614	0.999476	0.963915	0.730998	0.074239	0.970447	0.101258	0.00260733	1	0.73813	0.191859	0.00905668	0.19182	0.246683	0.0896377	0.179028	-0.0393901	-0.167484	0.186832	0.0548635	-0.102182	-0.0127914	-0.23121	-0.359303	-0.0049873	-0.157045	-0.0676549	-0.286073	-0.414167	-0.0598508
PSMB5	P28074	2.24518	0.0395906	1	0.999952	0.990072	0.957856	0.765478	0.998463	0.999997	0.998148	0.661587	0.308413	0.0131046	0.898763	0.999745	0.998401	0.97649	0.691276	0.999983	0.999999	0.999884	0.895214	0.999943	0.982848	0.98726	0.992207	0.888208	0.67629	0.390232	0.999026	0.000612443	-0.0244669	-0.0516731	-0.0662306	-0.0938545	-0.0382389	-0.0155757	-0.0250794	-0.0522855	-0.066843	-0.094467	-0.0388514	-0.0161882	-0.0272062	-0.0417637	-0.0693876	-0.013772	0.00889116
ECE1	P42892	3.00337	0.0077838	0.833466	0.916408	0.996058	0.967404	1	0.999998	0.976885	1	0.882878	0.995662	0.0131077	0.0331024	0.997774	0.98737	0.999813	0.331455	0.355083	0.999836	0.999379	0.700609	0.724851	0.999823	0.295804	0.352419	1	1	0.502488	0.531397	-0.205138	-0.200213	-0.107796	-0.153329	0.0242451	0.0334833	-0.150299	0.00492496	0.0973419	0.0518085	0.229383	0.238621	0.0548381	0.092417	0.0468835	0.224458	0.233696	0.0499132
CFAP36	Q96G28	2.41989	0.0273173	0.995704	0.999996	0.999999	0.999824	0.988351	0.998999	1	0.78883	0.588422	0.999418	0.0131569	0.166638	0.791185	1	0.96734	0.989924	0.999863	1	0.9419	0.929905	0.998002	1	0.20997	0.609821	0.979062	0.999683	0.940192	0.99744	0.0692458	-0.0275729	-0.0206444	0.044067	-0.0833939	-0.0578246	-0.0152155	-0.0968187	-0.0898902	-0.0251788	-0.15264	-0.12707	-0.0844613	0.00692853	0.0716399	-0.055821	-0.0302516	0.0123574
CHD8	Q9HCK8	2.68265	0.0155527	0.903822	0.999978	0.999947	1	0.999978	1	0.999901	0.874963	0.0346488	0.376253	0.0131622	0.176306	0.844405	0.968155	0.999997	0.971268	0.999111	1	0.974165	1	0.999197	0.911973	0.975066	0.99989	0.999938	0.999561	0.9106	0.995235	-1.05508	-0.30785	0.32407	-0.161268	0.276869	0.0424692	-0.368308	0.74723	1.37915	0.893811	1.33195	1.09755	0.686772	0.63192	0.146581	0.584718	0.350319	-0.0604579
RUFY3	Q7L099-3	4.42726	0.000366395	0.895686	0.999644	0.999986	0.999977	0.999986	0.930086	0.999957	0.954718	0.0447847	0.540032	0.0131649	0.000103287	0.779018	0.931433	0.999988	0.912825	0.231758	0.999999	0.949082	1	0.78132	0.960509	0.922671	0.137056	1	0.682749	0.945495	0.22292	0.129179	0.0560243	-0.0320016	0.0342438	-0.031116	-0.124973	0.0392018	-0.0731552	-0.161181	-0.0949356	-0.160295	-0.254152	-0.0899777	-0.0880259	-0.0217805	-0.0871403	-0.180997	-0.0168225
CDH22	Q9UJ99	4.65458	0.000227017	0.903823	0.908159	0.988267	0.814187	0.999978	0.991564	0.997157	0.999998	0.996126	0.999408	0.0132028	0.00203504	0.984134	0.99641	1	0.198978	0.0535922	0.987763	0.960063	0.337043	0.0839029	0.999997	0.0173965	0.00288964	0.923331	0.980142	0.661145	0.255994	0.234466	0.263537	0.166612	0.283429	-0.0614444	-0.157614	0.136687	0.0290713	-0.0678537	0.0489629	-0.29591	-0.39208	-0.0977794	-0.096925	0.0198915	-0.324982	-0.421151	-0.126851
MARK2	Q7KZI7	4.51784	0.000302649	0.996758	0.999999	0.999536	0.999886	0.985688	0.621662	1	0.996965	0.246893	0.314512	0.0132315	8.12175e-05	0.989769	0.96483	0.983122	0.723604	0.09486	1	1	0.997582	0.350583	0.950355	0.986585	0.23136	0.976014	0.644156	0.620746	0.0475391	0.0584204	0.0197282	-0.0453724	-0.0364848	-0.0762492	-0.157888	0.0171243	-0.0386922	-0.103793	-0.0949052	-0.13467	-0.216308	-0.0412961	-0.0651005	-0.056213	-0.0959773	-0.177616	-0.00260392
MET	P08581-2	3.51136	0.00259624	0.999495	0.509325	1	0.999946	0.961673	1	1	0.00233629	0.913427	0.594675	0.0132458	0.958681	0.967914	0.0987102	0.203509	0.727799	0.0741794	0.135024	0.999787	0.653096	1	1	0.897469	0.998692	0.999739	0.548713	0.733784	1	0.0965425	-0.411559	-0.0218542	-0.0720767	-0.200631	-0.00584224	-0.0147903	-0.508101	-0.118397	-0.168619	-0.297173	-0.102385	-0.111333	0.389705	0.339482	0.210928	0.405716	0.396768
GMPR	P36959	5.20258	7.26662e-05	0.945142	0.990164	1	0.997692	0.999782	0.775934	0.999865	0.999992	0.39121	0.984621	0.0132605	2.03189e-05	0.942584	0.918801	0.999961	0.467305	0.0181654	0.99863	0.953327	0.983713	0.124458	0.998042	0.387713	0.00457842	0.999971	0.427151	0.798741	0.0471264	-0.421561	-0.351688	-0.0130561	-0.255272	0.173978	0.602384	-0.172522	0.0698724	0.408505	0.166289	0.595539	1.02394	0.249039	0.338632	0.0964162	0.525666	0.954072	0.179166
SYK	P43405	3.75752	0.00152806	0.938489	0.989069	0.999924	0.999999	0.999853	0.962572	1	0.999989	0.822619	0.534372	0.0133369	0.000755558	0.628611	0.995132	0.966243	0.476186	0.10861	0.960981	0.999967	0.776842	0.202029	0.999839	0.92617	0.344542	1	0.925816	0.984328	0.589753	-0.214872	-0.178443	-0.0762724	-0.038176	0.081809	0.205326	-0.0220221	0.0364294	0.1386	0.176696	0.296681	0.420198	0.19285	0.10217	0.140267	0.260252	0.383768	0.156421
CD74	P04233-2	3.02382	0.007447	0.999978	0.99992	0.994371	0.901765	0.554201	0.557514	0.898227	1	0.982782	0.468518	0.0133535	0.0362221	0.594562	0.999738	0.925415	0.407398	0.440602	0.928394	0.984885	0.453525	0.515562	0.984931	0.950744	0.954357	1	1	0.988629	0.987395	0.0904747	0.12401	0.220835	0.367849	0.533258	0.54729	0.386562	0.0335348	0.13036	0.277374	0.442784	0.456815	0.296087	0.0968255	0.243839	0.409249	0.42328	0.262553
RANBP9	Q96S59	3.98222	0.000943906	0.999544	0.992278	0.821178	0.99385	0.434327	0.187318	0.869318	0.998835	0.489193	0.998903	0.0133557	0.00160706	0.714421	0.989712	1	0.666492	0.261997	0.996166	0.917737	0.963665	0.562113	1	0.233798	0.0432581	0.968064	0.970939	0.967577	0.62161	-0.0410948	-0.072857	-0.122897	-0.0644713	-0.169473	-0.214179	-0.118336	-0.0317622	-0.0818022	-0.0233765	-0.128378	-0.173084	-0.0772411	-0.05004	0.00838568	-0.0966157	-0.141322	-0.0454789
ANK3	Q12955	5.61	3.16115e-05	0.999982	0.999993	0.99273	1	0.908494	0.249397	0.919408	0.980013	0.332537	0.994641	0.0133948	1.0628e-05	0.101633	0.996622	0.999965	0.856758	0.0694066	0.899296	0.889477	0.991506	0.110334	0.99498	0.311576	0.00188881	0.517898	0.335544	1	0.628387	0.0409379	-0.0403791	-0.10745	-0.00742915	-0.165565	-0.325115	-0.171781	-0.081317	-0.148388	-0.048367	-0.206503	-0.366053	-0.212719	-0.0670713	0.0329499	-0.125186	-0.284736	-0.131402
GBA2	Q9HCG7	2.74865	0.0134918	0.999989	0.999999	0.878647	0.999487	0.57646	0.853874	0.932587	1	0.380305	0.999602	0.0134473	0.313659	0.685617	0.755367	0.999861	0.260302	0.706473	0.881905	0.826341	0.985717	1	1	0.200998	0.772161	0.946455	0.993363	0.974603	0.999995	-0.028734	-0.0224818	-0.136872	-0.0530937	-0.18487	-0.142675	-0.125333	0.00625212	-0.108138	-0.0243597	-0.156136	-0.113941	-0.0965991	-0.11439	-0.0306118	-0.162388	-0.120194	-0.102851
CHD7	Q9P2D1	2.71983	0.0143561	0.785908	0.997543	1	0.999894	1	0.999989	0.997179	0.941077	0.0287862	0.353274	0.0134745	0.266335	0.876144	0.912959	0.999822	0.931429	0.998748	1	0.970418	1	0.992856	0.868315	0.980558	0.999999	0.999733	0.996734	0.887964	0.998036	-1.31843	-0.652804	0.146322	-0.371374	0.0649859	-0.268301	-0.639436	0.665622	1.46475	0.947051	1.38341	1.05012	0.678989	0.799126	0.28143	0.71779	0.384503	0.0133677
FLNB	O75369-8	5.54066	3.63889e-05	0.159274	0.183199	0.764287	0.319331	0.972285	0.998411	0.0425053	0.999886	0.545608	0.999483	0.0135125	0.0056935	0.85408	0.68616	0.995381	0.138832	0.0609355	0.997311	0.92397	0.947582	0.723421	0.139211	0.209366	0.0872727	0.71884	0.997612	0.00465798	0.00185722	-0.368657	-0.407884	-0.231138	-0.332086	-0.143497	-0.0918739	-0.48333	-0.0392266	0.137519	0.0365714	0.22516	0.276783	-0.114673	0.176746	0.075798	0.264386	0.31601	-0.0754467
PARVB	Q9HBI1	3.4534	0.00294217	0.944164	0.897991	1	0.999993	0.999804	0.999828	0.961543	0.999704	0.224752	0.674556	0.0135586	0.0469961	1	0.397668	0.742169	0.121078	0.169434	0.999932	0.99682	0.998554	0.999134	0.541576	0.853586	0.903239	0.885707	1	0.166136	0.239232	-0.151079	-0.19374	0.0161914	-0.0383366	0.0611848	0.0617172	-0.153061	-0.0426605	0.167271	0.112743	0.212264	0.212797	-0.00198173	0.209931	0.155403	0.254925	0.255457	0.0406787
UTRN	P46939-2	6.38503	6.72869e-06	1	0.999994	0.928831	0.995843	0.784114	0.0971695	1	0.999525	0.198627	0.74697	0.0137014	2.56291e-06	1	0.902417	0.998581	0.621994	0.0118888	0.99981	0.989448	0.999258	0.0954659	0.513177	0.801444	0.00722873	0.919275	0.180035	0.168958	0.00049821	-0.0054702	0.0452541	0.184335	0.110861	0.22926	0.437689	-0.00717257	0.0507243	0.189805	0.116331	0.23473	0.44316	-0.00170237	0.139081	0.0656067	0.184006	0.392435	-0.0524267
DDX3Y	O15523	5.5217	3.78191e-05	0.688732	0.999737	0.99995	0.99999	1	0.152585	0.741129	0.66732	0.193107	0.110113	0.0137733	0.406335	1	0.999999	0.999982	0.998137	0.0626154	0.788887	1	0.999374	0.00402844	0.462145	0.999919	0.00180954	0.357563	0.00015287	0.144909	0.776632	-0.965688	-0.306623	-0.221763	-0.173207	-0.0511252	-1.588	-0.997869	0.659065	0.743924	0.79248	0.914562	-0.622312	-0.0321809	0.0848595	0.133415	0.255498	-1.28138	-0.691246
VWC2L	B2RUY7	2.60458	0.0183954	0.999972	0.999877	0.876225	0.999905	0.550192	0.908354	0.998622	0.999999	0.42534	1	0.0137885	0.537535	0.999267	0.909755	1	0.428215	0.944917	0.999998	0.702511	0.979107	1	0.94877	0.103618	0.790695	0.999955	0.951471	0.446174	0.973844	-0.0492973	-0.0696802	-0.205493	-0.061622	-0.282158	-0.192686	-0.0963603	-0.0203829	-0.156196	-0.0123247	-0.232861	-0.143388	-0.047063	-0.135813	0.00805823	-0.212478	-0.123005	-0.0266801
GNA12	Q03113	10.4262	4.53249e-09	0.999153	0.999768	1	0.987422	0.9704	0.0253061	0.998993	1	0.992773	0.0721294	0.0139255	2.58026e-10	0.455611	0.999631	0.508444	0.341688	1.52558e-05	0.823834	0.618278	0.387253	1.22826e-06	0.934154	0.999998	0.000809217	0.999874	0.000600403	0.99792	0.00109214	-0.0664221	-0.061925	-0.0184525	0.106842	0.121613	0.413938	0.0741856	0.00449714	0.0479696	0.173264	0.188035	0.48036	0.140608	0.0434724	0.168767	0.183538	0.475863	0.136111
CAMKK2	Q96RR4	5.14316	8.21322e-05	0.999179	0.998511	0.999769	0.99498	0.970106	0.659821	1	0.999999	0.455433	0.999843	0.0140048	0.000342985	0.918693	0.746183	1	0.216364	0.0222223	0.958197	0.395212	0.97375	0.356985	0.999654	0.0237379	0.000853652	0.83751	0.841838	0.844907	0.210845	0.0751054	0.0934651	-0.0650967	0.104189	-0.138421	-0.243541	-0.021092	0.0183597	-0.140202	0.0290831	-0.213527	-0.318647	-0.0961974	-0.158562	0.0107234	-0.231886	-0.337006	-0.114557
HTT	P42858	2.7494	0.0134699	1	1	0.999864	1	0.704786	0.985692	1	1	0.997279	0.999641	0.0140294	0.730682	0.999994	0.999827	0.999956	0.326604	0.954343	0.999998	0.971904	0.325626	0.992396	0.994575	0.0203461	0.601554	1	0.860913	0.100452	0.810058	-0.00873644	-0.0103127	-0.0385533	0.0123596	-0.145555	-0.08014	0.00479589	-0.00157624	-0.0298168	0.0210961	-0.136819	-0.0714036	0.0135323	-0.0282406	0.0226723	-0.135242	-0.0698273	0.0151086
DIRAS1	O95057	4.52066	0.000300856	1	0.999976	0.93395	1	0.711137	0.563513	0.902677	0.996658	0.340993	0.999989	0.014204	0.00994193	0.351503	0.374111	0.999841	0.0749515	0.0427261	0.346242	0.368264	0.991619	0.924026	0.999998	0.0346515	0.0204252	0.358063	0.999538	0.999687	0.986904	-0.0107838	0.043266	-0.142864	0.00628781	-0.194821	-0.227694	-0.160068	0.0540498	-0.13208	0.0170716	-0.184037	-0.216911	-0.149284	-0.18613	-0.0369782	-0.238087	-0.270961	-0.203334
LRFN2	Q9ULH4	2.7723	0.0128209	0.922894	0.996132	0.99797	0.999987	0.999948	0.999889	0.984955	0.998725	0.96502	0.6106	0.0142092	0.0368186	0.999901	1	0.997242	0.680122	0.693358	0.999999	0.998568	0.540812	0.589658	0.999825	0.896464	0.904572	0.971311	1	0.366633	0.409259	0.142003	0.0949886	0.0793667	0.0369771	-0.0443155	-0.0509722	0.114081	-0.0470149	-0.0626368	-0.105026	-0.186319	-0.192976	-0.0279229	-0.0156219	-0.0580115	-0.139304	-0.145961	0.019092
AVEN	Q9NQS1	3.76229	0.00151248	0.748684	0.927372	1	0.879877	1	0.537913	0.918855	0.99997	0.0537696	0.999909	0.0142224	0.991189	0.999843	0.603833	1	0.515493	0.987023	1	0.286902	1	0.0291133	0.495233	0.171421	0.963973	1	0.0105186	0.383298	0.970178	0.166209	0.142293	0.0012731	0.14527	-0.000285087	0.210193	0.139464	-0.023916	-0.164936	-0.0209393	-0.166494	0.0439836	-0.0267448	-0.14102	0.00297668	-0.142578	0.0678996	-0.00282877
RNF220	Q5VTB9	2.53234	0.0214791	0.983552	0.99594	0.999911	0.999999	0.997493	1	0.999999	0.172345	0.168663	0.309922	0.0142485	0.465839	0.928708	0.999407	0.991547	0.999999	0.981584	0.89441	0.999974	0.999747	0.999689	0.979461	0.988914	1	0.997614	0.972207	0.832131	0.999573	0.10694	-0.0961076	-0.0495416	-0.0262391	-0.0800575	-0.0150743	0.0247777	-0.203048	-0.156482	-0.133179	-0.186998	-0.122014	-0.0821624	0.046566	0.0698685	0.01605	0.0810333	0.120885
TMEM132D	Q14C87	3.51749	0.00256213	0.891305	0.992718	0.991803	0.993871	0.999992	0.997478	0.958002	0.998686	0.986182	0.971209	0.0142655	0.00443497	0.999998	1	1	0.682375	0.38097	0.999969	1	0.444391	0.181485	0.999694	0.461897	0.188216	0.999168	0.994924	0.272316	0.104757	0.142455	0.098348	0.0928583	0.0878284	-0.0314698	-0.0766993	0.128102	-0.0441073	-0.049597	-0.054627	-0.173925	-0.219155	-0.0143533	-0.00548972	-0.0105197	-0.129818	-0.175047	0.029754
TNS1	E7ERH1	3.90397	0.00111603	0.675227	0.797848	0.999858	0.99812	1	0.999721	0.989051	1	0.229142	0.418294	0.0142727	0.00115579	0.877327	0.687583	0.839198	0.314957	0.0697155	0.974242	0.999958	0.998622	0.760413	0.996457	0.968735	0.502474	0.999921	0.950571	0.892269	0.397156	-0.344337	-0.344122	-0.0911642	-0.134139	-0.0232966	0.100889	-0.186261	0.000214984	0.253173	0.210198	0.321041	0.445226	0.158077	0.252958	0.209983	0.320826	0.445011	0.157862
PREP	P48147	8.08564	2.67384e-07	0.815207	0.862441	0.118332	0.422489	0.0649241	0.000475265	0.0952243	1	0.114737	0.839137	0.0144304	2.46893e-07	0.113342	0.617663	0.989164	0.38779	0.00103608	0.525086	0.926101	0.999986	0.0494226	0.999987	0.718682	0.000864016	0.852698	0.0507101	1	0.199071	-0.1234	-0.130744	-0.242613	-0.182777	-0.256816	-0.400484	-0.259513	-0.00734407	-0.119213	-0.0593767	-0.133416	-0.277084	-0.136113	-0.111869	-0.0520327	-0.126072	-0.26974	-0.128769
PNP	P00491	3.86442	0.00121475	1	0.999923	0.881721	1	0.665066	0.538429	0.999998	0.999892	0.255564	1	0.0144324	0.0124084	1	0.900905	0.999958	0.56318	0.412538	0.999997	0.450435	0.997723	0.97009	0.676233	0.0775511	0.0521298	1	0.999803	0.238385	0.157547	0.0287242	0.0756375	0.23692	0.0310631	0.298738	0.34121	0.0433007	0.0469133	0.208196	0.00233897	0.270014	0.312486	0.0145766	0.161282	-0.0445744	0.2231	0.265573	-0.0323368
LSM12	Q3MHD2-2	6.5214	5.15083e-06	0.999514	0.999974	0.999997	1	0.963763	0.402392	0.456713	0.876564	0.798117	0.967541	0.0145913	2.17814e-05	0.000302279	1	0.999448	0.974018	0.209096	0.294116	0.999833	0.813493	0.0325104	0.0768243	0.479401	0.00681804	0.0223126	0.421228	0.586412	1	0.0311183	-0.0228157	-0.0153048	0.000396817	-0.0643781	-0.133997	-0.133104	-0.0539339	-0.0464231	-0.0307214	-0.0954963	-0.165115	-0.164222	0.00751088	0.0232125	-0.0415624	-0.111181	-0.110288
LUM	P51884	3.11282	0.00614319	0.646883	0.988032	1	0.993976	1	0.958062	0.810106	0.940167	0.0153318	0.541045	0.0146131	0.926123	0.999997	0.855032	0.999997	0.937178	0.999999	0.992585	0.829102	0.999926	0.509445	0.208973	0.930905	0.999204	0.916714	0.646157	0.282639	0.996152	-1.37355	-0.767613	0.0423596	-0.62892	-0.127371	-0.888485	-1.26336	0.605934	1.41591	0.744627	1.24618	0.485062	0.110184	0.809973	0.138693	0.640242	-0.120872	-0.49575
USP25	Q9UHP3	3.04624	0.0070946	0.678158	0.995733	0.989601	0.691416	1	0.999995	0.844556	0.888238	0.746875	1	0.0146338	0.112659	0.999991	1	0.903953	0.969867	0.99538	0.985116	0.81711	0.854763	0.972069	0.975867	0.0575066	0.208531	0.999975	0.999989	0.305465	0.559284	0.123705	0.0599235	0.0642561	0.127427	0.00833162	0.0201872	0.111559	-0.0637816	-0.0594491	0.00372201	-0.115374	-0.103518	-0.0121466	0.00433259	0.0675037	-0.0515919	-0.0397363	0.0516351
RNASE4	P34096	3.03388	0.00728679	0.999858	0.985405	0.857813	0.974531	0.495794	0.5045	0.99984	0.987395	0.48535	0.927861	0.0146486	0.04026	1	0.998808	1	0.832905	0.843555	0.997319	0.995895	0.968975	0.971413	0.819797	0.585071	0.64728	0.98992	1	0.211767	0.261928	0.0740675	0.174332	0.250361	0.176631	0.347577	0.355282	0.0820381	0.100265	0.176293	0.102563	0.273509	0.281215	0.00797058	0.0760282	0.00229823	0.173244	0.18095	-0.0922943
COL6A3	C9JNG9	3.04245	0.00715304	0.628712	0.998935	1	0.990248	1	0.997542	0.929362	0.701277	0.00964935	0.594261	0.0146763	0.415843	0.990989	0.966885	0.999992	0.997334	1	0.992407	0.717866	0.999424	0.883445	0.418631	0.907877	0.999991	0.997808	0.982673	0.626056	0.985184	-1.28739	-0.479701	0.0751634	-0.628684	-0.137853	-0.506225	-0.938992	0.807686	1.36255	0.658703	1.14953	0.781162	0.348394	0.554864	-0.148983	0.341848	-0.0265237	-0.459291
ADAM11	O75078	8.14696	2.39047e-07	0.990117	0.985795	0.984221	1	0.995333	0.2056	0.990106	0.999996	0.0172628	0.771594	0.0146864	6.69706e-08	0.0686574	0.154227	0.896583	0.199211	0.000130341	0.24364	0.673588	0.999961	0.11609	1	0.790678	0.000489016	0.809706	0.0227618	0.999997	0.177927	0.0870986	0.105137	-0.0991187	0.00663929	-0.0785802	-0.273871	-0.0947458	0.0180382	-0.186217	-0.0804593	-0.165679	-0.36097	-0.181844	-0.204255	-0.0984975	-0.183717	-0.379008	-0.199883
C1QC	P02747	3.34814	0.00369328	0.999995	0.999995	0.918082	0.558317	0.607166	0.727987	0.924307	1	0.477108	0.0200085	0.0147036	0.102724	0.614115	0.875992	0.309252	0.344119	0.54653	0.898364	0.945193	0.971028	0.997071	1	0.999999	0.999849	0.973801	0.999996	0.988267	0.99892	0.097546	0.109902	0.482285	0.733406	0.690514	0.63733	0.491241	0.0123562	0.384739	0.63586	0.592968	0.539784	0.393695	0.372383	0.623503	0.580611	0.527428	0.381339
LYZ	P61626	2.81282	0.011748	0.999493	0.996532	0.450531	0.941938	0.438867	0.967853	0.952919	0.999891	0.0412708	0.869283	0.014842	0.9568	0.939506	0.601469	0.999324	0.567597	0.999942	0.999592	0.737668	1	0.636883	0.839435	0.685237	0.999999	1	0.574824	0.818788	1	0.193645	0.296489	0.798709	0.444526	0.783089	0.400605	0.445282	0.102844	0.605064	0.250881	0.589445	0.206961	0.251637	0.50222	0.148037	0.4866	0.104117	0.148793
CD151	P48509	3.84624	0.00126304	0.998551	0.99999	0.899736	0.99985	0.978731	0.856283	0.998986	0.847726	0.00597688	0.390469	0.0149487	0.00293034	0.401922	0.863458	1	0.982544	0.789013	0.999938	0.7947	0.997297	1	0.959298	0.976899	0.682754	0.999994	0.986935	0.999266	0.91537	-0.118156	0.0633032	0.259794	0.0872228	0.187623	0.281113	0.121577	0.181459	0.37795	0.205379	0.305779	0.399269	0.239733	0.19649	0.0239197	0.12432	0.21781	0.0582738
RAB3GAP1	Q15042	4.46594	0.000337656	0.998569	0.997921	0.550552	0.880172	0.384666	0.109084	0.966646	1	0.138035	0.764144	0.014992	0.000536774	0.986976	0.686875	0.985321	0.425386	0.0730299	0.999669	0.969579	0.999948	0.774173	0.89383	0.800286	0.166868	0.999906	0.883744	0.662312	0.133242	-0.0430488	-0.0518008	-0.140199	-0.0978034	-0.154651	-0.206251	-0.0791182	-0.008752	-0.0971497	-0.0547546	-0.111602	-0.163203	-0.0360693	-0.0883977	-0.0460026	-0.10285	-0.154451	-0.0273173
MSI2	Q96DH6	7.83399	4.24737e-07	1	1	0.959624	0.963134	0.857198	0.0566037	1	1	0.196528	0.185135	0.0150127	1.34505e-07	1	0.688479	0.695616	0.353625	0.00058202	1	1	0.99948	0.0195967	0.492176	0.998878	0.0133826	0.494481	0.0343881	0.166127	5.86993e-05	-0.015037	-0.011373	0.0992654	0.0968541	0.124834	0.282975	-0.0176882	0.00366403	0.114302	0.111891	0.139871	0.298012	-0.00265116	0.110638	0.108227	0.136207	0.294348	-0.00631519
PTPN6	P29350-4	3.4338	0.00306932	0.99998	0.997533	1	0.999997	0.915696	0.825968	0.99987	0.997928	0.986576	0.937568	0.0150191	0.0120313	0.877322	0.929649	0.857831	0.0871239	0.0541532	0.781711	0.999999	0.450667	0.300617	0.99963	0.568587	0.392479	0.999984	0.999737	0.896913	0.749544	-0.0706379	-0.165709	0.0284209	0.0562455	0.276789	0.334069	0.101249	-0.0950711	0.0990587	0.126883	0.347427	0.404707	0.171887	0.19413	0.221954	0.442498	0.499778	0.266958
PCYT1B	Q9Y5K3	3.55103	0.00238335	0.00620966	0.0683518	0.0415525	0.0347891	0.372229	0.0762621	0.0278999	0.998263	0.982193	0.987399	0.0150298	0.851508	0.999968	1	1	0.705765	0.999915	0.999993	1	0.477406	0.999911	0.999903	0.391656	0.999699	0.999964	0.763581	0.340494	0.993866	0.545551	0.485028	0.477473	0.483481	0.318179	0.442516	0.516493	-0.0605229	-0.0680784	-0.0620707	-0.227372	-0.103035	-0.0290579	-0.00755544	-0.0015478	-0.166849	-0.042512	0.031465
DBN1	Q16643-3	2.18683	0.0447763	0.942346	0.937273	0.999992	0.995914	0.99986	0.999954	0.999342	0.999995	0.707052	0.992878	0.0150387	0.808291	0.979112	0.857796	0.993523	0.199299	0.906306	0.982346	0.993726	0.883885	1	0.999829	0.348103	0.998375	0.999997	0.808494	0.708048	0.999985	0.110497	0.127495	0.0283465	0.0725914	-0.0423043	0.0369468	0.0568748	0.016998	-0.0821508	-0.037906	-0.152802	-0.0735505	-0.0536225	-0.0991488	-0.054904	-0.1698	-0.0905486	-0.0706206
KIF1A	H7C3Y8	3.10419	0.00625891	0.961265	0.999824	0.999149	0.884177	0.999556	0.999999	0.973496	0.990219	0.983252	0.998146	0.0151214	0.198828	1	1	0.928656	0.818665	0.973857	0.995919	0.882586	0.472504	0.869997	0.995792	0.014615	0.129272	0.999781	0.999458	0.175276	0.509562	0.125902	0.0597813	0.0702606	0.16343	-0.0618222	-0.0272638	0.127736	-0.0661212	-0.0556419	0.0375278	-0.187725	-0.153166	0.0018336	0.0104793	0.103649	-0.121603	-0.0870451	0.0679548
RBFOX1	B7Z1U7	3.07089	0.00672626	0.758082	0.276001	0.734979	0.827645	0.0509683	0.357818	0.488922	0.727381	0.999998	1	0.0152702	0.837533	0.971693	0.892144	0.756801	0.996449	0.999716	0.998259	0.999983	0.152691	0.970529	0.996684	0.0553404	0.873748	0.97287	0.78161	0.741103	0.999999	-0.286144	-0.483884	-0.308038	-0.274244	-0.573753	-0.419413	-0.392864	-0.19774	-0.0218946	0.0118994	-0.287609	-0.133269	-0.10672	0.175846	0.20964	-0.089869	0.0644707	0.0910202
CCSAP	Q6IQ19	3.25409	0.00452589	1	0.999966	0.894574	0.999899	0.829464	0.999897	1	0.994725	0.0917006	0.958639	0.0152939	0.998308	1	0.892827	1	0.778093	0.950648	0.998488	0.756074	0.999999	0.0726694	0.368485	0.516982	0.827974	0.992674	0.0191451	0.194494	0.999598	0.0126093	-0.0460442	-0.158553	-0.0496613	-0.171632	0.0501642	0.0109974	-0.0586535	-0.171162	-0.0622706	-0.184241	0.0375549	-0.00161197	-0.112509	-0.00361712	-0.125587	0.0962084	0.0570415
TAB3	Q8N5C8	3.88923	0.00115184	0.972467	0.999999	1	0.999791	0.999072	0.920924	0.999537	0.935945	0.352273	0.963476	0.0153578	0.000701924	0.146459	0.999739	0.99996	0.943878	0.47082	0.975882	0.967104	0.99179	0.553778	0.998202	0.502561	0.0706961	0.756381	0.9072	1	0.957301	0.181927	0.0391505	-0.0247154	0.0866604	-0.106445	-0.233811	-0.10195	-0.142776	-0.206642	-0.0952663	-0.288371	-0.415738	-0.283877	-0.0638658	0.0475099	-0.145595	-0.272962	-0.1411
SLC25A22	Q9H936	2.59573	0.0187482	0.239484	0.472639	0.825509	0.724094	0.990939	0.897118	0.54215	0.999999	0.651244	0.826303	0.0154025	0.431186	0.998839	0.968712	0.992516	0.441253	0.910976	0.999995	0.999989	0.915756	0.999992	0.990956	0.7443	0.998939	0.999083	0.981614	0.488341	0.958206	0.265074	0.249995	0.166935	0.186155	0.0919829	0.148283	0.227133	-0.0150785	-0.0981384	-0.0789188	-0.173091	-0.116791	-0.0379402	-0.0830599	-0.0638403	-0.158012	-0.101713	-0.0228617
CASKIN1	Q8WXD9	3.01863	0.00753116	0.997373	0.996873	0.954391	0.999505	0.351431	0.528848	0.948636	1	0.981378	0.999995	0.015414	0.155265	0.981182	0.999651	0.999975	0.418235	0.699986	0.999312	0.967512	0.486306	0.830574	1	0.0401552	0.203633	0.966766	0.999893	0.701503	0.925275	-0.0865077	-0.10094	-0.148003	-0.069636	-0.289808	-0.260425	-0.156716	-0.0144318	-0.0614951	0.0168717	-0.203301	-0.173917	-0.0702086	-0.0470633	0.0313035	-0.188869	-0.159485	-0.0557768
CCDC177	Q9NQR7	2.8733	0.01031	1	0.993709	0.997926	0.998979	0.697531	0.615109	0.998768	0.948203	0.958404	0.977837	0.0154396	0.0196572	0.985482	0.999995	0.999944	0.931901	0.867882	0.999991	1	0.577159	0.48471	1	0.44845	0.374073	1	0.999977	0.676979	0.576937	-0.0159771	-0.109911	-0.0851393	-0.0756515	-0.213632	-0.236373	-0.0812391	-0.0939344	-0.0691622	-0.0596744	-0.197655	-0.220396	-0.065262	0.0247722	0.03426	-0.10372	-0.126461	0.0286724
TMEM55B	Q86T03-2	2.56145	0.0201796	1	0.99857	1	0.999995	0.825227	0.919714	1	0.932166	0.999432	0.994653	0.0154497	0.135285	0.999995	0.996651	0.999091	0.947362	0.992496	0.992006	1	0.267753	0.592376	1	0.333194	0.678357	0.999971	0.999962	0.299248	0.585185	0.010848	-0.0766737	-0.0192621	-0.030596	-0.163825	-0.142144	-0.00594502	-0.0875217	-0.0301102	-0.0414441	-0.174673	-0.152992	-0.0167931	0.0574115	0.0460776	-0.0871509	-0.0654703	0.0707286
SCN2A	Q99250	7.45345	8.63295e-07	0.603882	0.804242	0.998899	0.921376	0.999998	0.827993	0.808357	1	0.28216	0.954333	0.0157876	1.89636e-07	0.999969	0.826619	0.999012	0.430699	0.00105164	1	0.952508	0.997105	0.0149513	0.804122	0.53544	0.000258842	0.999478	0.0406961	0.346288	0.000279155	0.191291	0.17839	0.0649777	0.133897	0.0251235	-0.160087	0.170068	-0.0129012	-0.126314	-0.0573944	-0.166168	-0.351378	-0.0212233	-0.113412	-0.0444932	-0.153267	-0.338477	-0.00832212
IQSEC2	Q5JU85-2	2.31887	0.0338697	0.957858	0.995413	0.999036	0.990169	0.999673	1	0.959021	0.999953	0.982121	0.999878	0.0158071	0.584242	1	0.999985	1	0.545344	0.979421	0.999882	0.999814	0.486743	0.993431	0.989571	0.188745	0.912384	0.999797	0.944826	0.13896	0.771943	0.115559	0.0894002	0.0647131	0.0931436	-0.053335	0.0140396	0.125022	-0.0261592	-0.0508463	-0.0224158	-0.168894	-0.10152	0.00946293	-0.0246871	0.0037434	-0.142735	-0.0753605	0.0356221
NT5DC3	Q86UY8	2.35103	0.0316328	0.923864	0.952519	0.997348	0.938253	0.999959	0.995536	0.942998	1	0.975184	1	0.0158216	0.98828	1	0.995501	1	0.293971	0.997878	1	0.989089	0.52093	1	0.992272	0.0775106	0.995041	1	0.447661	0.169227	0.996346	0.202231	0.20919	0.118209	0.202232	-0.0611237	0.1285	0.207657	0.00695893	-0.0840219	1.35477e-06	-0.263355	-0.0737307	0.00542575	-0.0909808	-0.00695758	-0.270314	-0.0806896	-0.00153318
KCNQ2	Q4VXP6	3.41853	0.00317227	0.637437	0.758371	0.930146	0.959611	1	1	0.997021	1	0.971757	0.890768	0.0158528	0.0066056	0.653943	0.995955	0.983056	0.310312	0.151338	0.889478	0.999998	0.535639	0.271185	0.994652	0.665781	0.364829	0.999151	0.997607	0.984839	0.858114	0.253171	0.256114	0.179322	0.160069	0.0270741	-0.0255599	0.107029	0.00294348	-0.0738484	-0.093102	-0.226096	-0.27873	-0.146142	-0.0767919	-0.0960454	-0.22904	-0.281674	-0.149085
ATG9A	Q7Z3C6	2.78971	0.0123484	0.994786	1	0.999891	0.999999	0.991878	0.967584	1	0.982337	0.295766	0.521998	0.0159265	0.0131674	0.833537	0.994165	0.999732	0.864543	0.722258	0.999992	0.999944	0.996473	0.960935	0.999522	0.944464	0.819177	1	0.999777	0.931684	0.809628	0.0729919	0.0130079	-0.0422299	-0.020647	-0.0801762	-0.104952	-0.00867591	-0.059984	-0.115222	-0.0936389	-0.153168	-0.177944	-0.0816678	-0.0552378	-0.0336549	-0.0931842	-0.11796	-0.0216838
ANP32B	Q92688	3.80915	0.00136767	1	0.999995	0.988164	0.999988	0.698483	0.856809	0.99866	0.998078	0.79719	0.999956	0.0159415	0.173869	0.873617	0.732029	0.990357	0.0914714	0.26848	0.999797	0.971867	0.826522	0.983639	0.280149	0.168983	0.52512	0.812011	0.999801	0.0060725	0.0419914	0.0198203	-0.0450156	0.136817	0.0470107	0.258226	0.220324	-0.0995752	-0.0648359	0.116997	0.0271905	0.238406	0.200504	-0.119395	0.181833	0.0920263	0.303242	0.26534	-0.0545596
UGGT1	Q9NYU2	2.69052	0.0152913	0.550062	0.95436	0.918445	0.809327	0.999983	0.999978	0.962281	0.975792	0.933556	0.996514	0.0159737	0.061491	0.902487	1	0.999891	0.886	0.924145	1	0.999856	0.646471	0.766585	0.999999	0.312517	0.462589	0.998673	1	0.878727	0.925803	0.0839734	0.0550702	0.0571555	0.0684723	0.0141838	0.0152471	0.0509176	-0.0289032	-0.0268179	-0.0155011	-0.0697896	-0.0687264	-0.0330558	0.00208532	0.0134021	-0.0408864	-0.0398231	-0.00415259
CAMKK1	J3KPJ3	2.24842	0.0393209	0.845717	0.99965	0.999998	0.999577	1	1	0.998059	0.90376	0.314615	0.632925	0.016006	0.170114	0.922054	0.999866	1	0.96643	0.997968	1	0.999694	0.995386	0.999994	0.997168	0.897212	0.994479	0.999996	0.999831	0.8552	0.98205	0.21488	0.0852295	0.0369429	0.0805646	-0.0251978	0.0120878	0.106296	-0.12965	-0.177937	-0.134315	-0.240077	-0.202792	-0.108583	-0.0482866	-0.00466487	-0.110427	-0.0731417	0.0210669
CNOT4	O95628-6	2.47103	0.0244911	0.999993	0.967214	0.998644	1	0.902677	1	0.998866	0.381518	0.631882	1	0.0160106	0.996116	0.764127	0.996127	0.574508	1	0.82747	0.997577	0.851246	0.927623	0.985038	1	0.113301	0.999701	0.9041	0.367201	0.961267	0.991156	0.0213379	-0.0909054	-0.0495472	0.0149003	-0.101172	-0.00727669	-0.04988	-0.112243	-0.0708851	-0.00643765	-0.12251	-0.0286146	-0.0712179	0.0413582	0.105806	-0.0102667	0.0836287	0.0410254
EDC3	Q96F86	3.83607	0.00129089	0.999753	0.999662	0.999785	1	0.956901	0.735814	0.96898	0.783693	0.583428	0.998233	0.0161355	0.00159947	0.135956	1	0.97648	0.993143	0.783301	0.996756	0.959637	0.946478	0.48175	0.980403	0.279016	0.0477669	0.530798	0.961799	1	0.987031	0.0332564	-0.0395707	-0.0342225	0.0109051	-0.0787134	-0.120447	-0.0788759	-0.0728272	-0.0674789	-0.0223513	-0.11197	-0.153704	-0.112132	0.00534821	0.0504759	-0.0391427	-0.0808765	-0.0393052
USP10	Q14694-2	2.83484	0.0112027	0.89406	1	0.957646	0.949354	0.999994	0.999999	1	0.646735	0.999983	0.999995	0.0162109	0.415708	0.232902	0.868606	0.839925	0.999063	1	0.999981	1	0.18564	0.793518	0.55346	0.140634	0.743614	0.498132	0.985411	0.999998	0.999508	0.0898855	0.00864963	0.0786443	0.0807453	-0.0191433	0.0150896	-0.00894012	-0.0812359	-0.0112413	-0.00914024	-0.109029	-0.074796	-0.0988256	0.0699946	0.0720957	-0.0277929	0.00643993	-0.0175898
MAST1	Q9Y2H9	3.15595	0.00559595	1	1	0.810326	0.958051	0.76343	0.999997	1	1	0.0683441	0.349673	0.0162649	0.999839	1	0.364692	0.725426	0.260227	0.999864	0.999998	0.995698	1	0.384317	0.380901	0.986515	0.813659	0.777313	0.233808	0.253751	0.999999	-0.00192697	0.00512994	-0.118713	-0.0857889	-0.121951	-0.0191129	-0.00867091	0.00705691	-0.116786	-0.0838619	-0.120024	-0.0171859	-0.00674394	-0.123843	-0.0909188	-0.127081	-0.0242428	-0.0138008
RTN4R	H7C215	5.43333	4.52802e-05	0.553096	0.90587	0.999992	0.989882	0.999984	0.999215	0.435647	0.997173	0.0486589	0.450696	0.0163426	0.000169814	0.998539	0.779698	0.994033	0.746322	0.127536	0.967935	0.975278	1	0.826251	0.0779083	0.967117	0.220969	0.416942	0.722397	0.0484225	0.00140569	0.213152	0.161811	0.0331368	0.0985014	0.0359659	-0.0659786	0.25363	-0.0513407	-0.180015	-0.11465	-0.177186	-0.27913	0.0404781	-0.128674	-0.0633097	-0.125845	-0.22779	0.0918188
DENND1A	Q8TEH3-6	2.93423	0.00903849	0.677406	0.928845	0.997724	0.690737	1	0.999983	0.945551	0.999494	0.498621	1	0.0163683	0.141366	0.991982	0.985153	0.999307	0.650228	0.859431	1	0.616805	0.970815	0.998804	0.991747	0.0623514	0.246971	0.99247	0.99996	0.633538	0.872833	0.149724	0.119087	0.0606925	0.154221	0.0116464	0.0290073	0.108259	-0.0306372	-0.0890314	0.00449694	-0.138078	-0.120717	-0.0414654	-0.0583942	0.0351341	-0.10744	-0.0900795	-0.0108282
VCL	P18206	3.01637	0.00756792	0.923317	0.999499	0.999987	0.999997	0.999964	0.999571	0.997365	0.981478	0.068522	0.533533	0.0163974	0.0215349	0.99105	0.920543	0.999795	0.870456	0.792802	1	0.976447	1	0.99996	0.760898	0.942482	0.878701	0.995879	0.999983	0.643145	0.551568	-0.364689	-0.177541	0.0953766	-0.0775268	0.107929	0.160532	-0.220108	0.187148	0.460066	0.287162	0.472618	0.525221	0.144581	0.272917	0.100014	0.28547	0.338072	-0.0425673
HOMER1	Q86YM7	2.1443	0.0489632	0.999671	0.999639	1	1	0.961549	0.999581	1	1	0.971935	0.993047	0.0164363	0.490043	0.998201	0.992832	0.998165	0.274744	0.81476	0.999191	0.999999	0.541486	0.990192	0.999999	0.360774	0.961545	1	0.972854	0.525027	0.976312	0.0758183	0.0872387	-0.00407265	0.0150108	-0.168219	-0.0826303	0.0181906	0.0114204	-0.0798909	-0.0608075	-0.244037	-0.158449	-0.0576277	-0.0913113	-0.0722279	-0.255457	-0.169869	-0.0690481
NIPSNAP1	Q9BPW8	2.42691	0.0269114	0.987315	0.99776	1	0.994336	0.99704	0.999984	0.999966	0.999999	0.737952	1	0.0164722	0.282598	0.989618	0.980085	1	0.440193	0.829662	0.999774	0.906301	0.874856	0.998532	0.999622	0.112621	0.552509	0.998196	0.997378	0.656733	0.962534	0.095394	0.0815349	0.0048995	0.0869459	-0.0766762	-0.0358872	0.0414036	-0.0138591	-0.0904945	-0.00844814	-0.17207	-0.131281	-0.0539904	-0.0766354	0.00541098	-0.158211	-0.117422	-0.0401313
SERPINH1	P50454	3.98881	0.000930699	0.98279	0.798378	0.999878	0.999314	0.998098	0.992452	0.999981	0.933958	0.150418	0.99658	0.0165041	0.02034	0.976199	0.0852039	0.770089	0.0236682	0.0199941	0.674944	0.676594	0.999938	0.997802	0.93225	0.316391	0.261371	0.999973	0.999974	0.734859	0.630228	-0.245038	-0.455319	0.117962	-0.151908	0.174239	0.223859	-0.093121	-0.210281	0.363	0.0931301	0.419278	0.468897	0.151917	0.573281	0.303411	0.629559	0.679178	0.362198
THBS1	P07996	2.73827	0.0137969	0.925537	1	0.99996	0.978523	0.99996	0.999569	0.999608	0.582439	0.0531286	0.999873	0.0166074	0.890479	0.946871	0.99977	0.849097	0.999724	0.994343	0.995783	0.293739	1	0.800783	0.861301	0.194993	0.993559	0.997027	0.729105	0.81868	1	-0.559635	0.0144697	0.173951	-0.46195	0.169064	-0.248037	-0.253074	0.574105	0.733587	0.0976849	0.728699	0.311599	0.306561	0.159482	-0.47642	0.154594	-0.262506	-0.267544
RAB18	Q9NP72	4.10371	0.000728209	0.973389	0.994321	1	0.994853	0.999131	0.977947	0.930348	0.999999	0.448577	0.999874	0.0166348	0.00465265	0.999526	0.912567	1	0.442188	0.197037	0.999356	0.840003	0.98111	0.766489	0.462954	0.194928	0.061706	0.993383	0.993651	0.062365	0.0189668	0.0525273	0.045787	-0.00324382	0.0413978	-0.0306143	-0.0533686	0.0685297	-0.00674027	-0.0557711	-0.0111295	-0.0831416	-0.105896	0.0160024	-0.0490308	-0.00438921	-0.0764013	-0.0991556	0.0227426
COL4A2	P08572	3.16276	0.0055142	0.794935	0.996091	0.999999	0.986666	1	0.999919	0.986378	0.96552	0.196173	0.929244	0.0166407	0.00739903	0.980285	0.991915	1	0.912066	0.70878	1	0.9317	0.999641	0.965692	0.950008	0.605928	0.328165	1	0.998023	0.717593	0.443352	-0.506415	-0.272959	-0.0717041	-0.307325	0.0201894	0.139689	-0.321725	0.233456	0.434711	0.19909	0.526604	0.646103	0.18469	0.201255	-0.0343661	0.293148	0.412647	-0.0487659
CABP1	Q9NZU7	3.592	0.0021819	0.997211	0.98916	0.756531	0.996926	0.354604	0.254284	0.875484	0.999873	0.545257	1	0.0166985	0.0130979	0.878789	0.980915	0.999975	0.590738	0.426063	0.998304	0.753473	0.960206	0.846667	0.99999	0.0965302	0.0609549	0.946041	0.999726	0.905038	0.760257	-0.122404	-0.173466	-0.298638	-0.12963	-0.405196	-0.452584	-0.263353	-0.0510617	-0.176233	-0.00722518	-0.282792	-0.330179	-0.140949	-0.125172	0.0438365	-0.23173	-0.279118	-0.0898868
UBQLN2	Q9UHD9	4.01676	0.000876714	0.951663	0.999955	0.99996	0.935861	0.999803	0.992131	0.988608	0.31624	0.838211	0.999998	0.0167034	0.00627401	0.999987	0.961973	0.33822	1	0.998949	0.687427	0.838094	0.794331	0.473793	0.990438	0.0468581	0.0167829	0.999829	0.996869	0.332024	0.147819	0.0920361	-0.0341881	0.0311674	0.101392	-0.0383387	-0.0701728	0.0772883	-0.126224	-0.0608687	0.00935569	-0.130375	-0.162209	-0.0147478	0.0653554	0.13558	-0.00415067	-0.0359847	0.111476
OGN	P20774	3.29815	0.00411462	0.704835	0.998862	0.999988	0.991263	1	0.986017	0.856926	0.809624	0.00543013	0.726655	0.0167314	0.83954	0.999995	0.883907	0.999996	0.990903	0.999964	0.962751	0.502139	0.995493	0.447783	0.126693	0.845161	1	0.972441	0.793186	0.311653	0.988002	-1.31282	-0.529104	0.247516	-0.673769	-0.0734204	-0.735194	-1.19085	0.783715	1.56033	0.63905	1.2394	0.577624	0.121967	0.77662	-0.144665	0.455684	-0.20609	-0.661748
VCPIP1	Q96JH7	2.66977	0.0159897	0.999989	0.999959	1	0.999328	0.912561	0.999441	0.998979	1	0.995358	0.999314	0.0167975	0.707242	0.752828	0.997727	0.999999	0.251638	0.89517	0.89089	0.954067	0.386659	0.99344	0.991105	0.0204978	0.550579	0.596205	0.895455	0.966776	1	0.0212017	0.0290675	-0.00592747	0.0406445	-0.0911361	-0.0398201	-0.0452104	0.00786578	-0.0271291	0.0194428	-0.112338	-0.0610218	-0.066412	-0.0349949	0.011577	-0.120204	-0.0688876	-0.0742778
SDPR	O95810	4.09821	0.000736807	0.741782	0.920911	1	0.996762	1	0.999311	0.940915	0.999979	0.042898	0.639423	0.0168003	0.00144699	0.998776	0.55356	0.98446	0.527587	0.153775	1	0.908809	1	0.983255	0.545463	0.898866	0.360305	0.992137	0.954034	0.505295	0.124285	-0.299503	-0.258994	0.00367057	-0.135612	-0.00628888	0.107307	-0.234162	0.0405087	0.303174	0.163891	0.293214	0.40681	0.0653407	0.262665	0.123383	0.252706	0.366301	0.0248321
KPNA3	O00505	4.1011	0.000732279	0.252458	0.59582	0.999985	0.988355	0.991801	0.748011	0.509415	0.999718	0.0029654	0.0624832	0.0168813	0.848319	0.999797	0.27162	0.735527	0.626599	0.999347	1	0.9776	0.984154	0.343863	0.134586	1	0.888728	0.560916	0.78507	0.418555	0.997138	0.141556	0.12268	0.01923	0.0529318	0.0488654	0.0988796	0.125838	-0.0188755	-0.122326	-0.0886237	-0.0926901	-0.0426759	-0.0157175	-0.10345	-0.0697482	-0.0738146	-0.0238004	0.00315801
APBB1IP	Q7Z5R6	3.55694	0.00235319	0.993027	0.992075	0.72153	0.867328	0.296627	0.167077	0.626246	1	0.607769	0.903092	0.016945	0.00667084	0.50352	0.957064	0.996815	0.443083	0.228544	0.896424	0.999608	0.941328	0.700418	0.999976	0.658085	0.350254	0.99293	0.997239	0.99744	0.931951	0.176999	0.205185	0.385966	0.319216	0.529035	0.6134	0.435566	0.0281858	0.208966	0.142217	0.352036	0.436401	0.258567	0.180781	0.114031	0.32385	0.408215	0.230381
IDH3A	P50213	2.56826	0.0198869	0.998943	1	1	0.999999	0.977443	0.999954	0.967924	0.995429	0.989643	0.994555	0.0169907	0.560954	0.98372	1	1	0.78144	0.998129	0.896852	1	0.449453	0.986588	0.829551	0.349482	0.972897	0.857207	0.95673	0.0227832	0.33195	0.068607	0.0107318	0.0177533	0.0243681	-0.115619	-0.044983	0.131219	-0.0578752	-0.0508536	-0.0442389	-0.184226	-0.11359	0.062612	0.00702155	0.0136363	-0.126351	-0.0557148	0.120487
VPS52	Q8N1B4	2.36725	0.0305595	1	0.999988	0.998299	1	0.810744	0.984289	1	0.998897	0.854212	1	0.0170094	0.510384	1	0.999851	0.999838	0.696489	0.990928	0.999518	0.956616	0.779616	0.999717	0.954188	0.112476	0.758634	1	0.969849	0.184597	0.783924	0.00395887	-0.0242771	-0.047413	-0.00121477	-0.108554	-0.0682029	0.00523317	-0.028236	-0.0513719	-0.00517364	-0.112513	-0.0721618	0.0012743	-0.0231359	0.0230623	-0.0842765	-0.0439258	0.0295103
MINK1	I3L2I2	2.19394	0.0441108	0.988082	1	0.999564	0.99985	0.99694	0.999949	0.999968	0.942512	0.998169	0.990904	0.0170844	0.234013	0.990516	0.998834	0.999671	0.943693	0.997866	0.999962	1	0.334043	0.787583	0.999998	0.387102	0.841605	1	0.999096	0.654654	0.942844	0.0864015	0.00954518	0.053665	0.0453514	-0.0705632	-0.0389467	0.0377249	-0.0768563	-0.0327365	-0.0410501	-0.156965	-0.125348	-0.0486766	0.0441198	0.0358062	-0.0801084	-0.0484918	0.0281797
DNM1	Q05193	3.40109	0.00329399	0.179691	0.450519	0.37102	0.36349	0.975313	0.976369	0.323583	0.999956	0.999323	0.999078	0.0171566	0.0639097	1	1	1	0.554741	0.645984	1	1	0.288952	0.426435	0.999996	0.259599	0.400132	0.999995	1	0.277433	0.388467	0.295636	0.267756	0.263364	0.262887	0.115191	0.117608	0.282932	-0.0278793	-0.0322717	-0.0327484	-0.180445	-0.178027	-0.012704	-0.00439245	-0.00486914	-0.152566	-0.150148	0.0151753
AFTPH	Q6ULP2	3.73806	0.00159333	0.866659	0.863361	0.133824	0.834463	0.089987	0.141133	0.464069	0.999991	0.090711	0.999995	0.0171598	0.101953	0.835028	0.66591	1	0.507603	0.687603	0.991542	0.319421	1	1	0.979357	0.144826	0.343074	0.957749	0.999999	0.935971	0.983589	-0.104172	-0.118874	-0.216598	-0.114138	-0.223684	-0.214694	-0.168215	-0.014702	-0.112426	-0.00996528	-0.119511	-0.110522	-0.0640424	-0.0977236	0.00473671	-0.104809	-0.0958196	-0.0493405
PTPN23	Q9H3S7	2.79005	0.0123395	0.738386	0.726217	0.999736	0.995663	1	0.999945	0.864302	0.999959	0.377806	0.67794	0.017161	0.267188	0.999999	0.60259	0.807869	0.175213	0.509249	0.999808	0.999822	0.99116	1	0.807693	0.879914	0.998445	0.950667	0.998213	0.283887	0.718318	0.0710239	0.0816056	0.0219276	0.0335877	0.00187586	0.0173661	0.0658106	0.0105817	-0.0490964	-0.0374362	-0.0691481	-0.0536579	-0.00521333	-0.0596781	-0.0480179	-0.0797297	-0.0642395	-0.015795
FAM129B	Q96TA1	3.19323	0.00516252	0.998837	0.999805	0.99965	0.999968	0.978795	0.939395	1	1	0.379322	0.999755	0.017214	0.0150971	0.90541	0.856898	0.999999	0.404353	0.286333	0.990268	0.810322	0.991063	0.94107	0.999271	0.215954	0.146543	0.993608	0.999836	0.882988	0.745655	-0.0899949	-0.0778185	0.0786941	-0.0546954	0.147796	0.184809	0.0227185	0.0121764	0.168689	0.0352995	0.237791	0.274804	0.112713	0.156513	0.0231231	0.225614	0.262627	0.100537
PURA	Q00577	2.40303	0.0283176	0.999396	0.998581	0.970397	0.999848	0.444421	0.99955	0.966012	0.999998	0.967964	1	0.0172919	1	0.970275	0.99963	0.999978	0.475862	0.999999	0.999302	0.967691	0.565996	0.987854	1	0.0559506	1	0.96755	0.101299	0.76385	0.986308	-0.0425687	-0.0551148	-0.0844795	-0.0360599	-0.166937	-0.0427675	-0.0896824	-0.0125461	-0.0419108	0.00650882	-0.124369	-0.000198793	-0.0471137	-0.0293647	0.0190549	-0.111823	0.0123473	-0.0345676
RABGEF1	Q9UJ41	3.40321	0.00327899	0.941141	0.950273	0.99732	0.998989	0.999906	0.996901	0.977943	1	0.988288	0.953611	0.0172921	0.0100303	1	0.994972	0.984476	0.252247	0.140436	0.999993	1	0.463197	0.266336	0.999618	0.554518	0.33056	0.997462	0.999148	0.27634	0.150764	0.0717519	0.0788155	0.0442202	0.0376734	-0.0257672	-0.0452543	0.0650384	0.00706358	-0.0275317	-0.0340785	-0.0975191	-0.117006	-0.00671349	-0.0345953	-0.0411421	-0.104583	-0.12407	-0.0137771
ITGB5	P18084	4.2055	0.000586302	0.999999	0.994328	0.999531	0.97265	0.653639	0.210677	0.958234	0.976361	0.998161	0.70683	0.0173338	0.000301973	0.721547	0.999848	0.999997	0.891336	0.272268	0.99993	0.989741	0.336501	0.0205973	0.979904	0.863221	0.147783	0.999999	0.796007	0.975621	0.382052	0.0342001	0.137843	0.0863158	0.165742	0.283566	0.416711	0.18689	0.103643	0.0521157	0.131542	0.249365	0.382511	0.15269	-0.0515274	0.0278988	0.145722	0.278868	0.0490467
EML4	B5MBZ0	2.89422	0.00985466	0.867644	0.756203	0.365426	0.673636	0.0908352	0.182908	0.43374	0.99808	0.60501	0.989161	0.017352	0.175402	0.787197	0.997244	1	0.730743	0.925938	0.998941	0.988122	0.943966	0.997992	1	0.403746	0.788422	0.996082	0.999851	0.957464	0.997984	0.114611	0.150675	0.193063	0.150101	0.246174	0.225979	0.189683	0.0360646	0.0784519	0.0354903	0.131564	0.111368	0.0750724	0.0423873	-0.000574276	0.0954991	0.0753037	0.0390078
TOM1L2	Q6ZVM7	4.01437	0.000881208	0.959155	0.999999	1	0.955661	0.999705	0.970798	1	0.913722	0.312484	1	0.0173699	0.00193849	0.704355	0.999794	0.92006	0.964665	0.647194	1	0.428741	0.9963	0.750504	0.999989	0.0614154	0.00848935	0.754341	0.967539	0.979114	0.658389	0.115129	0.0258883	-0.0103846	0.121918	-0.0526097	-0.113706	0.0106702	-0.0892404	-0.125513	0.00678951	-0.167738	-0.228835	-0.104458	-0.0362729	0.0960299	-0.078498	-0.139595	-0.0152181
PITHD1	Q9GZP4	2.83189	0.0112743	1	0.999967	0.844536	0.999999	0.767191	0.999705	1	0.999307	0.09804	0.99991	0.0173723	0.981873	0.999999	0.817604	0.999998	0.67449	1	0.998389	0.40456	0.999999	0.73382	0.263822	0.192199	0.999759	0.999608	0.505068	0.12628	0.984173	-0.00236334	-0.0326809	-0.12298	-0.0189272	-0.131883	-0.041804	0.00831177	-0.0303175	-0.120616	-0.0165638	-0.12952	-0.0394406	0.0106751	-0.0902988	0.0137537	-0.0992026	-0.00912312	0.0409926
MAEA	E7ESC7	6.16983	1.02896e-05	0.896637	0.995995	1	0.99315	0.999995	0.64637	1	0.996393	0.257297	0.979336	0.0174213	1.02028e-06	0.464232	0.970399	1	0.769513	0.0126342	0.984988	0.903741	0.998588	0.0443887	1	0.463159	0.000584507	0.955734	0.0980926	0.998634	0.0811339	0.102755	0.0650384	0.00522906	0.0652194	-0.0216792	-0.146597	0.00833501	-0.0377164	-0.0975257	-0.0375353	-0.124434	-0.249351	-0.0944198	-0.0598093	0.000181079	-0.0867176	-0.211635	-0.0567034
ARHGAP32	A7KAX9	2.63979	0.0170547	1	0.999981	0.998948	1	0.696405	0.901077	0.999974	0.99998	0.984302	0.999997	0.0174863	0.286224	0.999951	0.999974	0.999777	0.531842	0.885537	1	0.973825	0.492153	0.925817	0.999946	0.046326	0.343002	0.999539	0.997608	0.373693	0.81804	-0.0179232	-0.0439247	-0.0740478	-0.00320144	-0.206782	-0.162405	-0.043931	-0.0260015	-0.0561246	0.0147217	-0.188859	-0.144481	-0.0260078	-0.0301231	0.0407233	-0.162858	-0.11848	-6.24328e-06
PKM	P14618	2.42393	0.027083	1	0.992334	0.968486	0.99995	0.852091	0.951507	0.999999	0.766246	0.270848	0.964236	0.0174885	0.192288	0.998602	0.999998	0.996116	0.995279	0.999968	0.987757	0.93745	0.998183	1	0.9015	0.524177	0.88657	0.999997	0.999737	0.519628	0.844757	-0.0254763	0.169916	0.201011	0.0718947	0.266773	0.217865	0.0412667	0.195392	0.226487	0.097371	0.292249	0.243341	0.0667429	0.0310949	-0.0980211	0.0968572	0.0479488	-0.128649
NRCAM	Q92823-5	3.1144	0.0061222	0.415305	0.952119	0.879221	0.840591	0.999446	0.999997	0.739206	0.905904	0.868016	0.912218	0.0175013	0.0120375	0.99865	0.999999	0.999985	0.968737	0.874828	0.998446	1	0.767689	0.553743	0.99953	0.648229	0.436097	0.999906	0.999543	0.517646	0.3378	0.170194	0.101619	0.113562	0.119979	0.0436945	0.0206852	0.141461	-0.0685757	-0.0566327	-0.0502153	-0.1265	-0.149509	-0.0287336	0.011943	0.0183604	-0.0579243	-0.0809336	0.0398421
PACS1	Q6VY07	2.31153	0.0344007	0.999127	0.999253	1	0.999942	0.975792	0.99999	0.999341	1	0.811332	0.999966	0.0175088	0.680314	1	0.952227	0.999981	0.2907	0.908327	1	0.973738	0.826965	1	0.935359	0.174276	0.932775	0.999988	0.91352	0.183643	0.876063	0.0434247	0.0481212	-0.0148319	0.0301236	-0.0763294	-0.023551	0.045237	0.0046965	-0.0582565	-0.0133011	-0.119754	-0.0669756	0.00181232	-0.062953	-0.0179976	-0.124451	-0.0716721	-0.00288418
RNPEP	Q9H4A4	6.40467	6.47403e-06	0.972489	0.98081	0.665317	0.928048	0.2023	0.00783357	0.852717	1	0.753372	0.999591	0.017509	5.54326e-06	0.985847	0.970904	0.999996	0.392669	0.00539349	0.999055	0.979267	0.871741	0.0171771	0.999838	0.233335	0.000547297	0.999898	0.22416	0.694112	0.0120291	0.100702	0.107189	0.18277	0.126025	0.258365	0.395615	0.153158	0.00648704	0.0820682	0.0253232	0.157663	0.294913	0.0524556	0.0755811	0.0188362	0.151176	0.288426	0.0459686
CEP170	Q5SW79	2.65461	0.0165197	0.99948	0.999919	0.952356	1	0.969393	0.999933	1	0.824806	0.0306408	0.954846	0.0175254	0.610606	0.998775	0.978121	0.998913	0.989647	1	0.993218	0.53147	0.999999	0.912521	0.483248	0.553549	0.997922	0.999989	0.94268	0.512138	0.987795	0.0365487	-0.0313761	-0.0810758	-0.00143182	-0.0725539	-0.0282722	0.0121357	-0.0679248	-0.117624	-0.0379805	-0.109103	-0.0648209	-0.024413	-0.0496997	0.0299443	-0.0411778	0.00310395	0.0435118
PSMB8	P28062	3.77086	0.00148488	0.999999	1	0.873445	0.80468	0.653772	0.415513	0.981206	1	0.280491	0.135753	0.017533	0.00487819	0.867222	0.624476	0.479366	0.245377	0.0941568	0.937916	0.999998	0.99785	0.891467	0.998697	0.999892	0.953112	0.990788	0.993605	0.917834	0.623977	0.0409016	0.0171254	0.268347	0.294553	0.336712	0.418177	0.192049	-0.0237762	0.227445	0.253652	0.295811	0.377276	0.151148	0.251222	0.277428	0.319587	0.401052	0.174924
COPS2	P61201-2	5.26606	6.37739e-05	0.894216	0.952686	0.99996	0.999994	0.999996	0.811444	1	1	0.617881	0.456943	0.0175628	9.75003e-06	0.473862	0.93284	0.884086	0.37631	0.00676193	0.8383	1	0.940202	0.0403219	0.999937	0.969019	0.0497157	0.999996	0.285361	0.998452	0.203749	0.0797	0.0769406	0.0230165	0.0174694	-0.0162648	-0.0954806	0.00735576	-0.00275947	-0.0566836	-0.0622306	-0.0959649	-0.175181	-0.0723443	-0.0539241	-0.0594712	-0.0932054	-0.172421	-0.0695848
UBL4A	P11441	5.00012	0.00011041	0.853119	0.874623	0.996355	0.988947	1	0.942084	0.974172	0.999999	0.906302	0.968979	0.0176603	6.79709e-05	0.999287	0.963062	0.987006	0.241224	0.00925321	0.999069	0.999997	0.715032	0.036514	0.99966	0.509334	0.014581	0.999992	0.563658	0.483475	0.0210333	0.0878446	0.0962153	0.0469263	0.0558992	-0.0104843	-0.0759314	0.0675892	0.00837064	-0.0409183	-0.0319455	-0.098329	-0.163776	-0.0202554	-0.049289	-0.0403161	-0.1067	-0.172147	-0.0286261
SRCIN1	A0A087X165	3.2121	0.00495606	0.995501	1	0.993937	1	0.991763	0.940277	0.999803	0.982079	0.0644716	0.578669	0.017698	0.00652994	0.421511	0.913567	0.999891	0.875252	0.623916	0.994266	0.964148	1	0.997555	0.999726	0.931372	0.662298	0.999771	0.996747	0.999357	0.957981	0.0666549	0.0104096	-0.0735248	-0.0171166	-0.0751641	-0.110198	-0.0446642	-0.0562454	-0.14018	-0.0837715	-0.141819	-0.176853	-0.111319	-0.0839343	-0.0275262	-0.0855737	-0.120608	-0.0550738
MAPK8IP3	A0A087WYG2	4.93092	0.000127469	0.997597	0.999958	0.999986	0.999077	0.986678	0.577222	1	0.742395	0.534677	1	0.0177135	6.12915e-05	0.94423	1	0.863159	0.996698	0.432113	0.999563	0.772555	0.965985	0.139082	0.999716	0.113308	0.0011701	0.98328	0.546513	0.831663	0.0809348	0.0637657	-0.0392346	-0.0310134	0.057266	-0.0862191	-0.187433	-0.00032432	-0.103	-0.0947791	-0.00649979	-0.149985	-0.251199	-0.0640901	0.00822128	0.0965006	-0.0469845	-0.148198	0.0389103
NPTX2	P47972	2.98544	0.00809137	0.996403	0.999919	0.999999	0.999989	0.990112	0.91768	1	0.662023	0.608559	0.453385	0.0177342	0.00462098	0.905494	0.999986	0.999999	0.999031	0.945059	0.999482	1	0.944222	0.637762	0.999992	0.970297	0.704708	0.999884	0.99263	0.885808	0.55867	0.196647	-0.124951	-0.0617497	-0.0856104	-0.237039	-0.359438	-0.0094747	-0.321598	-0.258397	-0.282257	-0.433686	-0.556085	-0.206122	0.0632014	0.0393407	-0.112088	-0.234487	0.115476
SNX8	Q9Y5X2	3.16153	0.00552888	0.999499	0.999415	0.723118	0.937875	0.456559	0.63633	0.999998	1	0.286358	0.854044	0.0177791	0.165937	0.999718	0.802886	0.990399	0.412486	0.68968	0.999785	0.989161	0.997704	0.999998	0.352553	0.736369	0.956156	0.809996	0.999909	0.0714134	0.241344	0.0720609	0.083751	0.237574	0.167954	0.288088	0.257213	0.0333837	0.0116901	0.165513	0.0958929	0.216027	0.185152	-0.0386773	0.153823	0.0842028	0.204337	0.173462	-0.0503673
IWS1	Q96ST2	2.42456	0.0270468	0.969979	1	0.999637	1	0.9994	0.999995	0.999998	0.841726	0.0671472	0.620273	0.0177842	0.201326	0.890258	0.993069	1	0.987307	0.999787	0.999998	0.956558	1	0.999907	0.941286	0.913894	0.997389	0.999999	0.99967	0.900828	0.99325	-0.287774	-0.0182187	0.147803	-0.0348436	0.15503	0.0782511	-0.0704728	0.269555	0.435576	0.25293	0.442803	0.366025	0.217301	0.166022	-0.0166249	0.173248	0.0964698	-0.0522541
43345	Q15019-2	4.63361	0.000237232	0.995132	0.999742	1	0.999999	0.992401	0.668885	0.999346	0.542074	0.913819	0.964196	0.0178823	0.000100319	0.999995	0.988254	0.966541	0.99991	0.673725	0.843613	0.999999	0.704496	0.0438449	0.995802	0.528492	0.0202656	0.999192	0.624043	0.319701	0.0124674	-0.0758503	0.0545497	-0.0106745	-0.0226914	0.0833251	0.184313	-0.0601765	0.1304	0.0651758	0.0531589	0.159175	0.260163	0.0156738	-0.0652242	-0.0772411	0.0287754	0.129763	-0.114726
STX1A	Q16623	4.53074	0.000294534	0.99644	0.999893	0.999988	1	0.990134	0.622621	0.999999	0.999961	0.492141	0.872466	0.0179089	7.58837e-05	0.9899	0.963458	0.998828	0.55726	0.0425375	0.999982	0.998917	0.975808	0.173118	0.992918	0.713999	0.03516	0.999993	0.578812	0.667578	0.0456509	0.0974632	0.0646236	-0.043127	0.00476897	-0.117633	-0.259274	0.0297419	-0.0328396	-0.14059	-0.0926942	-0.215097	-0.356738	-0.0677213	-0.107751	-0.0598546	-0.182257	-0.323898	-0.0348817
NRCAM	Q92823	3.12528	0.00597983	0.422004	0.94611	0.873748	0.844559	0.99949	0.999998	0.741529	0.925404	0.887732	0.913591	0.0179492	0.0114077	0.998801	1	0.999996	0.95933	0.845618	0.999007	1	0.74583	0.51686	0.999669	0.650425	0.424354	0.999895	0.99939	0.514791	0.324838	0.169916	0.104313	0.115071	0.119692	0.0432894	0.0191644	0.141609	-0.0656034	-0.0548456	-0.0502248	-0.126627	-0.150752	-0.0283073	0.0107578	0.0153786	-0.0610236	-0.0851486	0.037296
SLC4A10	C9J240	3.99899	0.000910661	0.999948	1	1	1	0.937994	0.758778	0.95119	0.999741	0.999948	0.999605	0.0179741	0.00396706	0.135223	1	1	0.631743	0.299805	0.748949	1	0.218217	0.0611753	0.431995	0.235522	0.0657585	0.463971	0.989649	1	0.997504	0.0685373	0.0103164	0.0333006	0.0224452	-0.219275	-0.30536	-0.222954	-0.0582209	-0.0352367	-0.0460921	-0.287812	-0.373897	-0.291492	0.0229842	0.0121287	-0.229591	-0.315676	-0.233271
LYN	P07948-2	4.02319	0.000864755	0.992988	0.998591	0.499179	0.948038	0.300954	0.147216	0.76376	1	0.205912	0.993964	0.0179951	0.00454622	0.766724	0.576289	0.997794	0.268268	0.0998942	0.903835	0.789086	0.999637	0.931433	0.999245	0.365844	0.123755	0.991812	0.992138	0.96577	0.724556	0.137808	0.120988	0.362111	0.204665	0.410058	0.487833	0.297399	-0.0168198	0.224303	0.0668568	0.27225	0.350025	0.159591	0.241123	0.0836765	0.28907	0.366845	0.176411
SLC4A10	Q6U841	4.00958	0.000890279	0.999944	1	0.999999	1	0.939234	0.766985	0.951589	0.999837	0.999972	0.999717	0.0180573	0.00425364	0.134129	1	1	0.612428	0.292572	0.731404	1	0.206035	0.0596805	0.414338	0.225903	0.0653594	0.449808	0.990915	1	0.997928	0.0690894	0.014893	0.0370038	0.0253719	-0.217811	-0.3018	-0.221998	-0.0541964	-0.0320856	-0.0437175	-0.2869	-0.37089	-0.291088	0.0221108	0.0104789	-0.232704	-0.316693	-0.236891
G3BP2	Q9UN86	2.66812	0.0160465	0.999145	1	1	0.995816	0.976456	0.996717	1	0.940869	0.908993	0.999934	0.0183054	0.195136	0.988279	1	0.887196	0.948829	0.996375	0.999973	0.844969	0.716699	0.958927	0.999999	0.0336946	0.200559	0.961957	0.999757	0.684064	0.930952	0.0575361	-0.0210169	-0.00824482	0.0770158	-0.100951	-0.074639	0.00625663	-0.0785531	-0.0657809	0.0194797	-0.158487	-0.132175	-0.0512795	0.0127721	0.0980328	-0.0799342	-0.053622	0.0272736
STRN4	Q9NRL3-3	3.17227	0.00540195	0.572286	0.957493	0.99752	0.89752	0.999987	1	0.978705	0.979021	0.320077	0.964466	0.0183921	0.00675522	0.845048	0.996369	1	0.888728	0.644265	0.999997	0.956774	0.996388	0.899705	0.9996	0.53288	0.251034	0.999753	0.996726	0.935221	0.70193	0.144451	0.0951219	0.0543101	0.104143	0.0239169	-0.00600159	0.0803674	-0.0493292	-0.090141	-0.0403078	-0.120534	-0.150453	-0.0640837	-0.0408118	0.00902144	-0.071205	-0.101123	-0.0147545
GABRG2	P18507	3.12338	0.00600437	0.998531	1	0.973406	0.999274	0.401825	0.743037	0.999995	0.996674	0.990275	1	0.0184509	0.431221	0.999219	0.925687	0.99893	0.0862217	0.438303	1	0.992951	0.458668	0.962985	0.946907	0.0716686	0.56932	0.999844	0.986553	0.0602396	0.426561	-0.0812081	-0.0193682	-0.137796	-0.0759289	-0.286746	-0.22231	-0.0380849	0.0618399	-0.056588	0.00527919	-0.205538	-0.141102	0.0431232	-0.118428	-0.0565607	-0.267378	-0.202942	-0.0187167
FASN	P49327	3.22482	0.00482156	0.887471	0.987652	0.999836	0.999995	0.999998	1	0.997669	0.999647	0.0182032	0.0388257	0.0184719	0.322513	0.969211	0.516494	0.668539	0.649831	0.949428	0.999974	0.999982	0.999912	0.969747	0.63797	1	0.995963	0.793934	0.996295	0.776598	0.98948	0.1352	0.101232	-0.0475108	-0.0281046	-0.0246578	0.0158334	0.073862	-0.0339683	-0.182711	-0.163304	-0.159858	-0.119367	-0.0613379	-0.148742	-0.129336	-0.125889	-0.0853982	-0.0273696
VPS4A	Q9UN37	2.78338	0.0125183	0.999993	0.999103	0.998059	1	0.911191	0.906418	0.946537	0.860357	0.580482	0.98705	0.0185294	0.0468199	0.177183	1	0.997514	0.984595	0.982767	0.995489	0.987307	0.956033	0.958143	0.990514	0.430397	0.497648	0.723109	1	1	1	0.0212487	-0.0495063	-0.0516838	-0.0120873	-0.0978867	-0.101829	-0.0941968	-0.0707549	-0.0729325	-0.033336	-0.119135	-0.123078	-0.115445	-0.00217754	0.037419	-0.0483804	-0.0523232	-0.0446905
DHRS11	Q6UWP2	2.48186	0.0239302	0.962112	0.999999	0.999999	0.999995	0.999685	1	0.998424	0.910032	0.22266	0.760552	0.0185627	0.479518	0.0717475	0.999077	1	0.968978	0.999996	0.947391	0.991497	0.99948	0.99993	0.996549	0.833996	0.999883	0.825183	0.979415	0.99999	0.96287	0.103767	0.0214851	-0.0201485	0.0271827	-0.0485714	0.00288454	-0.0662209	-0.082282	-0.123916	-0.0765843	-0.152338	-0.100883	-0.169988	-0.0416337	0.00569762	-0.0700565	-0.0186006	-0.087706
TAOK2	Q9UL54-2	3.25226	0.00454384	0.998257	0.996494	1	0.995385	0.98432	0.98103	1	0.999996	0.807533	0.999993	0.0185768	0.0451437	0.98278	0.909446	1	0.222922	0.251083	0.985661	0.789202	0.83826	0.851269	0.999972	0.0448788	0.0733534	0.967391	1	0.721305	0.73873	0.0409444	0.0519106	-0.00863161	0.049856	-0.0598913	-0.0637059	0.00603773	0.0109662	-0.049576	0.00891157	-0.100836	-0.10465	-0.0349067	-0.0605422	-0.00205465	-0.111802	-0.115616	-0.0458729
CLSTN1	O94985	4.27274	0.00050825	1	0.999939	0.999951	1	0.812665	0.466842	0.99712	0.999021	0.989717	0.99998	0.018604	0.00151545	0.874714	0.953239	0.994997	0.11446	0.0191977	0.811962	0.999782	0.464879	0.0911211	0.999417	0.171333	0.0221791	0.97817	0.95052	0.917171	0.437743	0.00537845	0.0511685	-0.0458728	-0.0136075	-0.178888	-0.252003	-0.0881048	0.0457901	-0.0512512	-0.0189859	-0.184266	-0.257382	-0.0934832	-0.0970413	-0.064776	-0.230056	-0.303172	-0.139273
PLCL2	Q9UPR0	4.51472	0.000304646	0.999681	0.997278	0.99996	0.999478	0.964656	0.705069	0.99993	0.999877	0.695803	1	0.0186495	0.00098524	0.772201	0.778847	0.999987	0.159998	0.0226109	0.801397	0.769834	0.911754	0.321987	1	0.065678	0.00504346	0.813157	0.919003	0.965722	0.493469	0.0495908	0.0783468	-0.0382792	0.0557122	-0.108817	-0.17812	-0.0430213	0.0287561	-0.08787	0.00612139	-0.158407	-0.227711	-0.0926121	-0.116626	-0.0226347	-0.187164	-0.256467	-0.121368
LRRFIP1	Q32MZ4-4	2.37338	0.0301636	0.999742	0.99252	0.684053	0.980459	0.493324	0.990535	0.993575	0.997919	0.185396	0.968568	0.018686	0.99347	0.998083	0.93348	1	0.745138	1	1	0.871754	0.999841	0.800599	0.851083	0.521441	1	0.999999	0.429086	0.549963	1	-0.0397267	-0.0763696	-0.150309	-0.0826382	-0.170771	-0.0735345	-0.0713711	-0.0366429	-0.110582	-0.0429115	-0.131044	-0.0338078	-0.0316445	-0.0739396	-0.00626867	-0.0944016	0.00283507	0.00499841
KCNMA1	J3KQ16	2.69932	0.0150043	0.988433	0.998476	0.999993	1	0.99719	0.991105	1	0.999998	0.953475	0.801203	0.0187245	0.0251392	0.741243	0.999283	0.992121	0.486142	0.414167	0.974476	0.999987	0.626608	0.545328	0.999202	0.800784	0.715727	0.999989	0.999987	0.973955	0.936401	0.085844	0.070159	0.0292808	0.0112745	-0.0695144	-0.086294	-0.00810802	-0.015685	-0.0565631	-0.0745694	-0.155358	-0.172138	-0.093952	-0.0408782	-0.0588845	-0.139673	-0.156453	-0.078267
PFKP	Q01813	4.38989	0.000396518	0.987066	0.999919	0.999999	0.999989	0.997588	0.748058	0.999876	0.998179	0.399327	0.26029	0.0187452	0.000101657	0.996344	0.984737	0.966327	0.737792	0.09306	1	1	0.990585	0.251827	0.969931	0.997032	0.299357	0.936062	0.61758	0.594348	0.0393412	0.0783321	0.0402396	-0.0196372	-0.0276389	-0.0607457	-0.149869	0.0411108	-0.0380925	-0.0979693	-0.105971	-0.139078	-0.228201	-0.0372213	-0.0598769	-0.0678785	-0.100985	-0.190109	0.000871159
HLA-DRA	P01903	3.71552	0.00167246	0.999998	0.999962	0.985195	0.998567	0.654774	0.318638	0.994661	0.999995	0.854554	0.990458	0.0188081	0.00166468	0.969534	0.995863	0.99998	0.506279	0.145476	0.999462	0.999563	0.794471	0.261897	1	0.40746	0.0754638	0.999993	0.955445	0.778049	0.282228	0.0576111	0.103001	0.240628	0.163297	0.454774	0.609414	0.209979	0.0453898	0.183017	0.105685	0.397163	0.551803	0.152368	0.137627	0.0602957	0.351774	0.506414	0.106978
LSM12	K7ELG9	6.36907	6.94307e-06	0.999723	0.999976	0.999997	1	0.963029	0.388083	0.455957	0.90333	0.835941	0.959543	0.0188081	2.49636e-05	0.000391419	1	0.999845	0.972332	0.193463	0.290717	0.99997	0.813931	0.0296168	0.0777463	0.552978	0.00840529	0.0293086	0.398157	0.589365	1	0.0287521	-0.0227104	-0.0156612	-0.00343097	-0.064985	-0.136238	-0.133936	-0.0514625	-0.0444133	-0.0321831	-0.0937371	-0.16499	-0.162688	0.00704922	0.0192794	-0.0422746	-0.113528	-0.111226
C10orf32-ASMT	A0A0B4J1R7	2.68905	0.0153397	0.988215	0.999926	0.999979	0.969223	0.9973	0.990124	0.99813	0.515768	0.970168	0.999905	0.0189321	1	0.999991	0.962868	0.443772	0.999963	0.629916	0.835682	0.921818	0.574377	0.986028	0.999443	0.0327894	0.999984	0.999176	0.0987861	0.339465	0.999993	0.0556505	-0.0286645	0.0219966	0.0686863	-0.0446371	0.0567517	0.0448634	-0.084315	-0.0336539	0.0130358	-0.100288	0.0011012	-0.0107871	0.0506611	0.0973508	-0.0159726	0.0854162	0.0735279
NRIP3	Q9NQ35	2.32385	0.0335133	0.999773	0.999987	0.999999	1	0.960586	0.999561	0.998871	1	0.875543	0.998006	0.0189764	1	0.558858	0.993981	0.999993	0.452824	0.999995	0.915104	0.998366	0.77101	0.907578	0.998488	0.308727	0.99754	0.929425	0.076788	0.995973	0.640878	0.0812003	0.0602749	-0.0402404	0.0248524	-0.191462	0.0942765	-0.112773	-0.0209254	-0.121441	-0.0563479	-0.272662	0.0130762	-0.193973	-0.100515	-0.0354225	-0.251737	0.0340016	-0.173048
MINK1	Q8N4C8-3	2.49796	0.02312	0.946355	0.999274	0.993597	0.970613	0.999897	1	0.970335	0.994629	0.998579	1	0.0190581	0.277352	1	0.999996	0.998925	0.805257	0.980239	0.998758	0.999914	0.337959	0.817313	0.999871	0.123862	0.546657	1	0.998383	0.228107	0.643799	0.117547	0.0649964	0.084902	0.109509	-0.0435921	-0.00769042	0.114417	-0.0525502	-0.0326446	-0.00803738	-0.161139	-0.125237	-0.00312997	0.0199056	0.0445128	-0.108589	-0.0726868	0.0494202
PAK3	O75914-3	4.13337	0.000683604	0.992467	0.999962	1	0.999738	0.995414	0.838292	0.998307	0.998846	0.528328	0.998507	0.0190611	0.000628695	0.999999	0.992303	1	0.714428	0.18227	0.999963	0.939919	0.970845	0.384671	0.889199	0.295334	0.0243723	0.99999	0.873448	0.294876	0.0319724	0.0804922	0.0405639	-0.0194529	0.0496161	-0.0757717	-0.151093	0.0688691	-0.0399283	-0.0999452	-0.0308762	-0.156264	-0.231586	-0.0116232	-0.0600169	0.00905213	-0.116336	-0.191657	0.0283051
HBA1	P69905	2.45499	0.0253454	0.979657	1	0.997677	1	0.998852	0.999845	0.999996	0.913121	0.0391572	0.791031	0.0191127	0.979341	0.942759	0.956744	1	0.968589	0.99976	0.999999	0.804187	1	0.548528	0.826766	0.813012	0.999807	1	0.535865	0.843351	0.999993	-0.411303	-0.0489565	0.301617	-0.083199	0.262503	-0.199396	-0.119765	0.362347	0.712921	0.328104	0.673807	0.211907	0.291539	0.350574	-0.0342424	0.31146	-0.15044	-0.0708081
TCEB2	Q15370-2	2.07723	0.056343	0.999317	0.994162	0.976423	0.924813	0.447742	0.875307	0.878639	0.999696	0.982275	0.833081	0.0191559	0.68897	0.772287	0.999999	0.9994	0.648143	0.995556	0.995396	0.999906	0.520641	0.997947	0.997921	0.772681	0.999996	0.999989	0.917524	0.966856	1	-0.0403679	-0.0642616	-0.0754556	-0.0932189	-0.154952	-0.104503	-0.107528	-0.0238938	-0.0350877	-0.052851	-0.114584	-0.064135	-0.0671604	-0.0111939	-0.0289572	-0.0906903	-0.0402412	-0.0432667
PLSCR1	O15162	3.52562	0.00251758	0.999998	1	0.98455	0.997964	0.896193	0.633626	0.969185	0.999998	0.306224	0.604331	0.0192286	0.00257219	0.309211	0.860454	0.967824	0.485256	0.163302	0.80453	0.999777	0.99739	0.79594	0.999997	0.927858	0.478353	0.99764	0.97517	0.999971	0.946991	-0.0574484	-0.0193725	0.237631	0.169131	0.331047	0.467185	0.278012	0.0380759	0.295079	0.226579	0.388495	0.524633	0.335461	0.257004	0.188503	0.350419	0.486558	0.297385
KCNQ2	O43526	3.49437	0.00269317	0.651832	0.771229	0.931277	0.960543	0.999999	0.999996	0.997455	1	0.976762	0.903535	0.0192405	0.00429914	0.657727	0.99685	0.985816	0.336076	0.124683	0.892765	0.999998	0.549555	0.206669	0.993652	0.680534	0.285677	0.998927	0.989927	0.988507	0.805696	0.251508	0.253986	0.179784	0.160304	0.028298	-0.038602	0.104998	0.0024779	-0.0717243	-0.0912044	-0.22321	-0.29011	-0.14651	-0.0742022	-0.0936823	-0.225688	-0.292588	-0.148988
CEP41	Q9BYV8	4.18551	0.000611773	1	0.988262	0.680649	0.999996	0.692583	0.507199	1	0.925734	0.0439481	0.999999	0.0192583	0.00920789	1	0.955442	0.97677	0.962133	0.821753	0.970778	0.180517	1	0.999806	0.24453	0.136345	0.0609692	1	0.998452	0.211944	0.101239	-0.0175487	-0.101304	-0.185447	-0.0277741	-0.178249	-0.213847	-0.0181154	-0.0837553	-0.167898	-0.0102254	-0.1607	-0.196298	-0.000566759	-0.0841431	0.0735298	-0.0769448	-0.112543	0.0831885
SIPA1L1	O43166	2.17052	0.0463396	0.999999	0.994277	0.999892	1	0.678642	0.999872	0.999452	0.971207	0.999741	1	0.0193951	0.999653	0.997861	0.998975	0.964106	0.912349	0.999133	0.999951	0.999141	0.271049	1	0.999999	0.0576695	0.998941	0.995871	0.281054	0.563175	0.999999	-0.0203596	-0.0916608	-0.045977	-0.0105114	-0.184132	-0.0471375	-0.0607429	-0.0713013	-0.0256174	0.00984815	-0.163772	-0.0267779	-0.0403834	0.0456839	0.0811494	-0.0924708	0.0445233	0.0309179
TANC2	J3KTM5	3.33421	0.00380613	0.996177	0.949409	1	0.998417	0.991573	0.987457	0.999996	0.990642	0.829279	1	0.0196511	0.0414825	0.994816	0.651865	0.989169	0.0655179	0.0761268	0.911028	0.944055	0.826515	0.820906	0.999802	0.120738	0.154706	0.999107	1	0.6281	0.629449	0.121747	0.216127	-0.00469255	0.110392	-0.141486	-0.155684	0.0468556	0.0943807	-0.126439	-0.0113547	-0.263233	-0.277431	-0.0748911	-0.22082	-0.105735	-0.357614	-0.371812	-0.169272
CAMK2D	Q13557-6	3.4327	0.00307662	0.356889	0.620981	0.786961	0.819968	0.998078	0.732524	0.0832795	0.999997	0.938305	0.871149	0.0197104	0.976379	0.722629	0.998984	0.996825	0.502243	0.999814	0.844384	1	0.673535	1	0.287635	0.732416	0.999989	0.211534	0.55578	0.00295671	0.369365	0.310402	0.286972	0.226132	0.21533	0.0923431	0.239962	0.44546	-0.0234293	-0.0842694	-0.0950719	-0.218059	-0.0704402	0.135059	-0.0608401	-0.0716426	-0.194629	-0.0470109	0.158488
RAB15	P59190	2.14993	0.0483879	0.99998	1	0.999972	0.999991	0.928274	0.98946	1	0.999686	0.885102	0.913107	0.0197457	0.27269	0.999997	0.999721	0.99991	0.654035	0.930201	0.999998	1	0.764847	0.987025	0.992224	0.668884	0.972826	0.995743	0.998664	0.322925	0.745471	0.0551813	-0.000457967	-0.0611097	-0.0509019	-0.209486	-0.152051	0.0308237	-0.0556393	-0.116291	-0.106083	-0.264668	-0.207232	-0.0243576	-0.0606517	-0.0504439	-0.209028	-0.151593	0.0312817
OLFM3	Q96PB7	4.43103	0.000363488	1	1	0.999528	1	0.802504	0.371837	0.999832	1	0.956337	1	0.0197827	0.000613911	0.989189	0.996625	1	0.385939	0.0578693	0.999015	0.981012	0.62853	0.0897039	1	0.0923908	0.00496353	0.994847	0.866424	0.689168	0.13459	0.00336765	-0.00443091	-0.111112	0.00240717	-0.31316	-0.468141	-0.098425	-0.00779856	-0.11448	-0.000960476	-0.316528	-0.471509	-0.101793	-0.106681	0.00683809	-0.308729	-0.46371	-0.0939941
GABRA1	P14867	2.68125	0.0155997	0.932092	0.957908	0.748619	0.977843	0.142743	0.579855	0.772886	1	0.979242	0.999951	0.0197901	0.809057	0.988588	0.998719	0.999986	0.388515	0.976396	0.998992	0.946128	0.542795	0.999801	1	0.0373893	0.746296	0.964982	0.845318	0.693926	0.999926	-0.17247	-0.178435	-0.243502	-0.145826	-0.39737	-0.283516	-0.245464	-0.0059652	-0.0710322	0.0266438	-0.2249	-0.111046	-0.0729945	-0.065067	0.032609	-0.218935	-0.105081	-0.0670293
PHLPP2	H3BMS5	2.35431	0.0314126	0.591914	0.749118	0.931931	0.885071	0.999991	0.936365	0.590514	1	0.941943	0.982641	0.0200571	0.933202	0.999993	0.994686	0.998934	0.380668	0.993653	0.999997	0.999998	0.668365	1	0.947412	0.471863	0.999996	0.979639	0.687638	0.120685	0.941191	0.171379	0.168592	0.116276	0.128651	0.0273324	0.114732	0.186602	-0.00278744	-0.0551028	-0.0427279	-0.144047	-0.0566472	0.0152231	-0.0523153	-0.0399404	-0.141259	-0.0538597	0.0180105
CHMP4B	Q9H444	3.60286	0.00213142	0.752243	0.996308	0.999999	0.999833	1	0.999813	0.997607	0.937956	0.0166276	0.320757	0.0200957	0.00322963	0.813636	0.866708	0.999732	0.955766	0.667871	1	0.94746	0.999802	0.999847	0.855726	0.993757	0.760076	0.999916	0.981563	0.955255	0.625574	0.0854648	0.0434872	-0.0111816	0.0248037	0.00233256	-0.0254245	0.0388917	-0.0419776	-0.0966464	-0.0606611	-0.0831322	-0.110889	-0.0465731	-0.0546688	-0.0186835	-0.0411547	-0.0689117	-0.00459557
METTL7A	H0YI09	5.32972	5.59659e-05	0.43081	0.89925	0.994033	0.999907	0.999468	0.997958	0.806328	0.981816	0.216869	0.026386	0.0201244	2.03901e-05	0.993295	0.98701	0.843355	0.887543	0.0886296	0.999999	0.997878	0.999668	0.226648	0.922812	0.999999	0.57633	0.597383	0.358661	0.652136	0.0192558	-0.299292	-0.209892	-0.116261	-0.0607104	-0.0772601	0.0978834	-0.233247	0.0893997	0.183031	0.238582	0.222032	0.397175	0.0660448	0.0936314	0.149182	0.132632	0.307776	-0.0233549
PDHX	O00330	2.99756	0.00788209	0.999995	0.999469	0.999999	0.996928	0.910717	0.99975	0.999795	0.999628	1	0.982833	0.0201537	0.816345	0.999919	0.999583	1	0.141511	0.819043	1	0.989557	0.132432	0.93502	0.999895	0.00838894	0.452207	0.99997	0.841544	0.0931378	0.812873	0.0266221	0.0603273	0.0222498	0.0728356	-0.129405	-0.0498317	0.050087	0.0337052	-0.00437232	0.0462135	-0.156027	-0.0764538	0.0234649	-0.0380775	0.0125084	-0.189732	-0.110159	-0.0102403
LRFN5	Q96NI6	2.9155	0.00941181	1	1	0.999988	1	0.867996	0.848807	0.999995	1	0.984515	0.999977	0.0202054	0.0420664	0.99527	0.996546	0.999986	0.308899	0.317778	0.998447	0.99959	0.517176	0.536939	1	0.182803	0.219805	0.999897	1	0.625669	0.625591	0.0155752	0.021684	-0.032376	-0.00140311	-0.143893	-0.152685	-0.0292454	0.00610879	-0.0479513	-0.0169784	-0.159469	-0.16826	-0.0448206	-0.0540601	-0.0230871	-0.165577	-0.174369	-0.0509294
RAB31	Q13636	6.13588	1.10064e-05	1	0.999998	0.999993	0.995076	0.837761	0.250106	0.995532	0.999993	0.995793	0.662507	0.0202502	6.5899e-05	0.921501	0.994912	0.838808	0.222238	0.00733764	0.997491	0.99109	0.411514	0.00925907	0.727651	0.906171	0.0747934	0.250502	0.533458	0.0107594	9.8916e-05	-0.00783353	-0.0250892	0.027292	0.0731236	0.137281	0.237514	-0.0750781	-0.0172557	0.0351256	0.0809571	0.145114	0.245347	-0.0672446	0.0523813	0.0982128	0.16237	0.262603	-0.0499889
CRLF3	Q8IUI8	3.88854	0.00115354	0.999912	0.999981	0.946776	0.99296	0.547215	0.25921	0.765827	1	0.785215	0.989143	0.020318	0.00241707	0.347006	0.951969	0.998309	0.326556	0.0883416	0.693347	0.99856	0.867167	0.374816	0.994104	0.431801	0.0986164	0.87935	0.970314	0.999926	0.927056	0.04913	0.0445542	0.14527	0.100818	0.237755	0.306391	0.208044	-0.00457576	0.0961397	0.0516885	0.188625	0.257261	0.158914	0.100715	0.0562643	0.1932	0.261837	0.163489
ARF5	P84085	3.20658	0.00501556	0.999974	1	0.999851	0.999759	0.933347	0.725851	0.999859	0.999995	0.779199	0.712193	0.020398	0.00345613	0.863925	0.990549	0.986252	0.515307	0.19767	0.992873	1	0.871928	0.435903	1	0.879476	0.437549	1	0.983165	0.931399	0.574821	0.0353041	0.0169079	-0.0480405	-0.0512456	-0.127014	-0.180437	-0.0493364	-0.0183962	-0.0833446	-0.0865497	-0.162318	-0.215742	-0.0846405	-0.0649484	-0.0681535	-0.143922	-0.197345	-0.0662443
[truncated: 5,850 more rows]
[truncated: 14 more columns]

## Sheet: Table S3
Table S3: Significantly enriched proteins identified in AD, CTE4 and FTD-MAPT.
[truncated: 273 more rows]

[truncated: 3 more sheets: Table S4, Table S5, Table S6]
